# Supplementary material for: A Clot Twist: Extreme Variation in Coagulotoxicity Mechanisms in Mexican Neotropical Rattlesnake Venoms
Source: Front Immunol. 2021 Mar 11;12:612846. doi: 10.3389/fimmu.2021.612846 (PMC8011430; doi:10.3389/fimmu.2021.612846)
Supplement: Supplementary file 1 [file Data_Sheet_1.XLSX]

## Sheet: STA-R Max clotting times plasma
			Plasma Clotting Times (sec)
Species	Age	Rep 1	Rep 2	Rep 3	Rep 4	Mean	SD	Date measured
Positive control		55.1	54.2	54.4	54.8	54.625	0.403113	2020-03-28
Crotalus culminatus	Young adult	88.4	88.7	90.7	92.2	90	1.78699	2020-03-28
Crotalus culminatus	Neonate	14.7	15.1	15.4	15.5	15.175	0.359398	2020-04-01
Crotalus culminatus	Juvenile	120.6	102.8	102.5	104.7	107.65	8.68811	2020-03-28
Crotalus culminatus	Neonate	14.7	15	15	15.2	14.975	0.206155	2020-03-28
Crotalus culminatus	Adult	193.1	176.1	177.5	178	181.175	7.99057	2020-03-28
Crotalus culminatus	Adult	217.7	218.9	219.4	219	218.75	0.732575	2020-03-28
Crotalus culminatus	Neonate	40	40.4	40.4	40.2	40.25	0.191485	2020-03-28
Crotalus culminatus	Juvenile	16.9	17.2	16.9	16.7	16.925	0.206155	2020-03-28
Crotalus culminatus	Juvenile	14.4	14.2	14.7	14.3	14.4	0.216025	2020-03-28
Crotalus culminatus	Young adult	19.1	19.8	19.8	19.7	19.6	0.33665	2020-03-28
Crotalus culminatus	Juvenile	86.6	83.1	87.9	84.5	85.525	2.13912	2020-03-28
Crotalus culminatus	Adult	120.5	118.8	128.6	123	122.725	4.2797	2020-03-28
Crotalus culminatus	Adult	129.3	116.8	117	117.6	120.175	6.09282	2020-03-28
Crotalus culminatus	Juvenile	17.5	18.1	18.2	18.5	18.075	0.419325	2020-03-28
Crotalus culminatus	Neonate	11.2	11.6	12	11.7	11.625	0.330404	2020-03-28
Crotalus tzabcan	Adult	73.3	70.1	76.3	73.2	73.225	2.53163	2020-03-28
Crotalus tzabcan	Neonate	168.1	158.3	160.5	158.3	161.3	4.65045	2020-03-28
Crotalus tzabcan	Adult	266.5	265.7	268.5	269.5	267.55	1.75404	2020-03-28
Crotalus tzabcan	Juvenile	233.2	230	229.6	229.3	230.525	1.80624	2020-03-28
Crotalus tzabcan	Juvenile	79.5	81	77.9	79.3	79.425	1.26853	2020-03-28
Crotalus tzabcan	Adult	116.1	111.9	112.7	111.2	112.975	2.1716	2020-03-28
Crotalus tzabcan	Juvenile	213.1	213.2	327.5	214.2	242	57.0022	2020-03-28
Crotalus tzabcan	Adult	222.4	209.3	207.3	207.1	211.525	7.31773	2020-03-28
Crotalus mictlantecuhtli	Juvenile (pool)	46.4	45	47.7	46	46.275	1.11766	2020-03-28
Crotalus mictlantecuhtli	Adult (pool)	49.3	48.1	49.1	48.8	48.825	0.525198	2020-03-28

## Sheet: STA-R Max clotting times fib
				Fibrinogen Clotting Times (sec)
Species	Age	Rep 1	Rep 2	Rep 3	Rep 4	Mean	SD	Date measured
Positive control		4.3	4.4	4.1	4.4	4.3	0.141421	2020-03-28
Crotalus culminatus	Young adult	127.1	128.9	128.9	129.1	128.5	0.938083	2020-03-28
Crotalus culminatus	Neonate	47.4	48.9	50.4	58.5	51.3	4.95379	2020-04-01
Crotalus culminatus	Juvenile	148.6	141.5	144.1	145.4	144.9	2.95184	2020-03-28
Crotalus culminatus	Neonate	63.9	57.6	57.9	57.6	59.25	3.10322	2020-03-28
Crotalus culminatus	Adult	290.8	246	256	250.5	260.825	20.3974	2020-03-28
Crotalus culminatus	Adult	733.8	758.8	846.5	867.6	801.675	65.3214	2020-03-28
Crotalus culminatus	Neonate	60.6	57.1	58.3	56.4	58.1	1.8421	2020-03-28
Crotalus culminatus	Juvenile	235.4	232.5	237	228.3	233.3	3.81838	2020-03-28
Crotalus culminatus	Juvenile	181.9	210.4	191.3	177.6	190.3	14.5701	2020-03-28
Crotalus culminatus	Young adult	109.9	106.7	108.8	109.7	108.775	1.46373	2020-03-28
Crotalus culminatus	Juvenile	107	106	106.6	106.9	106.625	0.45	2020-03-28
Crotalus culminatus	Adult	198.3	187	184.6	188.4	189.575	6.0246	2020-03-28
Crotalus culminatus	Adult	190.2	192.4	191.8	193.9	192.075	1.53052	2020-03-28
Crotalus culminatus	Juvenile	31.6	29.4	29.6	30.8	30.35	1.03763	2020-03-28
Crotalus culminatus	Neonate	31.8	31.2	32.3	31.8	31.775	0.45	2020-03-28
Crotalus tzabcan	Adult	27.9	28.8	29.2	34	29.975	2.73785	2020-03-28
Crotalus tzabcan	Neonate	141.9	144.2	149.9	162.6	149.65	9.26517	2020-03-28
Crotalus tzabcan	Adult	869.4	747.2	999	993.1	902.175	119.351	2020-03-28
Crotalus tzabcan	Juvenile	319.6	325.7	331.7	324.8	325.45	4.95883	2020-03-28
Crotalus tzabcan	Juvenile	80.9	76.9	75.7	78.4	77.975	2.24109	2020-03-28
Crotalus tzabcan	Adult	103.9	106.1	110.7	118.8	109.875	6.59008	2020-03-28
Crotalus tzabcan	Juvenile	244.6	271	293.1	253.7	265.6	21.3543	2020-04-01
Crotalus tzabcan	Adult	227.1	216.2	224.1	228.1	223.875	5.39158	2020-04-01
Crotalus mictlantecuhtli	Juvenile (pool)	37	36.5	37.6	37.3	37.1	0.469042	2020-04-01
Crotalus mictlantecuhtli	Adult (pool)	43.5	40.4	41.9	41.3	41.775	1.3048	2020-04-01

## Sheet: Cofactor test clotting times
		Plasma cofactor dependence tests (sec)
Species + Age	Locality	Test	Rep 1	Rep 2	Rep 3	Rep 4	Mean	SD
		Positive control	55.7	55.2	54.6	55.5	55.25	0.415331
		Spontaneous control	417.4	413.4	399.8	416.8	411.85	7.12232
Crotalus culminatus adult	Barranca Honda, Morelos	Normal	193.1	176.1	177.5	178	181.175	6.92003
Crotalus culminatus adult	Barranca Honda, Morelos	VCA+ (No PPL)	173.5	179.4	176.8	184.8	178.625	4.13302
Crotalus culminatus adult	Barranca Honda, Morelos	VPPL (No calcium)	398.6	394.5	393.6	430.6	404.325	15.2865
Crotalus culminatus neonate	Tlaltizapan, Morelos	Normal	11.2	11.6	12	11.7	11.625	0.286138
Crotalus culminatus neonate	Tlaltizapan, Morelos	VCA+ (No PPL)	21.6	21.8	22.5	22.5	22.1	0.406202
Crotalus culminatus neonate	Tlaltizapan, Morelos	VPPL (No calcium)	54.9	53.9	55.3	55.8	54.975	0.697764
Crotalus tzabcan adult	Solidaridad, Quintana Roo	Normal	73.3	70.1	76.3	73.2	73.225	2.19246
Crotalus tzabcan adult	Solidaridad, Quintana Roo	VCA+ (No PPL)	96.7	92.6	100.3	95.8	96.35	2.74272
Crotalus tzabcan adult	Solidaridad, Quintana Roo	VPPL (No calcium)	163.9	161.7	165.6	167.9	164.775	2.27308
Crotalus tzabcan adult	Oxkutzcab, Yucatán	Normal	266.5	265.7	268.5	269.5	267.55	1.51905
Crotalus tzabcan adult	Oxkutzcab, Yucatán	VCA+ (No PPL)	316.6	321.1	331.3	364.9	333.475	18.9088
Crotalus tzabcan adult	Oxkutzcab, Yucatán	VPPL (No calcium)	999	999	999	999	999	0
Crotalus mictlantecuhtli juvenile (pool)	Veracruz	Normal	46.4	45	47.77	46	46.2925	0.993815
Crotalus mictlantecuhtli juvenile (pool)	Veracruz	VCA+ (No PPL)	53	46	45.9	47.2	48.025	2.91751
Crotalus mictlantecuhtli juvenile (pool)	Veracruz	VPPL (No calcium)	78.3	79.1	79.8	80.1	79.325	0.694172
Crotalus mictlantecuhtli adult (pool)	Veracruz	Normal	49.3	48.1	49.1	48.8	48.825	0.454835
Crotalus mictlantecuhtli adult (pool)	Veracruz	VCA+ (No PPL)	59.6	51.6	51.8	52.2	53.8	3.35559
Crotalus mictlantecuhtli adult (pool)	Veracruz	VPPL (No calcium)	84.3	84.1	84.6	86.8	84.95	1.08282
		Fibrinogen cofactor dependence tests (sec)
Species	Locality	Test	Rep 1	Rep 2	Rep 3	Rep 4	Mean	SD
		Positive control	3.8	4.1	3.9	3.7	3.875	0.147902
Crotalus culminatus adult	Barranca Honda, Morelos	Normal	305.8	319.5	332.8	341.8	324.975	13.6195
Crotalus culminatus adult	Barranca Honda, Morelos	VCA+ (No PPL)	210.7	183.3	185.4	181.4	190.2	11.9199
Crotalus culminatus adult	Barranca Honda, Morelos	VPPL (No calcium)	714.3	707.7	771.5	864.9	764.6	62.9988
Crotalus culminatus neonate	Tlaltizapan, Morelos	Normal	36.3	33	32.8	32.9	33.75	1.47394
Crotalus culminatus neonate	Tlaltizapan, Morelos	VCA+ (No PPL)	27.8	27.7	27.8	28.1	27.85	0.15
Crotalus culminatus neonate	Tlaltizapan, Morelos	VPPL (No calcium)	45.3	46.1	45.7	45.5	45.65	0.295804
Crotalus tzabcan adult	Solidaridad, Quintana Roo	Normal	80.2	73.5	75.3	75.2	76.05	2.5005
Crotalus tzabcan adult	Solidaridad, Quintana Roo	VCA+ (No PPL)	58.2	59.4	59.6	60.5	59.425	0.81968
Crotalus tzabcan adult	Solidaridad, Quintana Roo	VPPL (No calcium)	117.4	120.4	121.3	122.9	120.5	2.00125
Crotalus tzabcan adult	Oxkutzcab, Yucatán	Normal	857.9	853.9	859.8	751.5	830.775	45.819
Crotalus tzabcan adult	Oxkutzcab, Yucatán	VCA+ (No PPL)	379.1	353.2	352.1	362.9	361.825	10.823
Crotalus tzabcan adult	Oxkutzcab, Yucatán	VPPL (No calcium)	999	999	999	999	999	0
Crotalus mictlantecuhtli juvenile (pool)	Veracruz	Normal	36.4	34.2	34.2	34.7	34.875	0.903811
Crotalus mictlantecuhtli juvenile (pool)	Veracruz	VCA+ (No PPL)	28.2	28.2	28.3	28.9	28.4	0.291548
Crotalus mictlantecuhtli juvenile (pool)	Veracruz	VPPL (No calcium)	44.7	44.7	45.7	45.9	45.25	0.554527
Crotalus mictlantecuhtli adult (pool)	Veracruz	Normal	46.1	42.5	43.4	43	43.75	1.39374
Crotalus mictlantecuhtli adult (pool)	Veracruz	VCA+ (No PPL)	34.5	34.3	34.5	29.7	33.25	2.05122
Crotalus mictlantecuhtli adult (pool)	Veracruz	VPPL (No calcium)	60	60.2	62.4	64.4	61.75	1.79652

## Sheet: Dilution curves plasma
													Venom-induced clotting time (sec) curves
									Venom dilutions (μg/mL)				C. culminatus neonate (Tlaltizapán)				C.culminatus adult (Tlaltitenango)
													Rep 1	Rep 2	Rep 3		Rep 1	Rep 2	Rep 3
										20			11.2	11	10.8		186.8	136	181.3
										10			11.3	11.8	11.5		250.4	208.2	240.2
										4			13.2	13.6	13		276.1	268.9	293.9
										1.66			16.7	16	15.9		339.4	301.2	340.5
										0.66			18.8	19.8	18.8		361.2	291.1	307.5
										0.25			23.9	25	24		351	333.2	360.5
										0.125			29.2	29.8	29.4		366.1	350.4	373
										0.05			49	50.5	44.5		342.5	342	355.1
													Venom + Antivenom clotting time (sec) curves
									Venom dilutions (μg/mL)				C. culminatus neonate (Tlaltizapán)				C. culminatus adult (Tlaltitenango)
													Rep 1	Rep 2	Rep 3		Rep 1	Rep 2	Rep 3
										20			11	11.4	10.9		193.6	167.7	172.8
										10			12.2	11.8	11.8		214	210.3	203.4
										4			13.8	13.6	13.7		265.5	262.8	254.7
										1.66			16.7	16.5	16.6		285.6	314.2	297.6
										0.66			21.4	20.6	20.8		336	336.3	342
										0.25			26.3	26.6	26.6		329.2	368.3	340.7
										0.125			31.6	31.8	31.7		331.2	353.1	327.8
										0.05			51	52.9	43.7		329.4	336.6	354.1
													Venom + Prinomastat curves (sec)
													C. culminatus adult (Tlaltitenango)				C. culminatus neonate (Tlaltizapán)
									Venom dilutions (μg/mL)				Rep 1	Rep 2	Rep 3		Rep 1	Rep 2	Rep 3
										20			290.6	284.8	257.5		29	30.5	29.4
										10			330.1	331.4	361.2		45.3	41.3	42.6
										4			366.1	379	393.6		70.9	72.8	113.5
										1.66			384.5	386.9	391.3		131.2	121.5	123.2
										0.66			375.4	388.3	387.1		198.2	208	217.6
										0.25			368.3	374.6	406.5		353.8	298	344.5
										0.125			378.1	390.1	399.3		356.9	399.4	427.5
										0.05			375.4	385.4	401.8		485.4	394.6	454.4
													Venom + DMPS curves (sec)
													C.culminatus adult (Tlaltitenango)				C.culminatus neonate (Tlaltizapán)
									Venom dilutions (μg/mL)				Rep 1	Rep 2	Rep 3		Rep 1	Rep 2	Rep 3
										20			952.1	999	662.3		33.5	34.2	32.3
										10			999	805.4	829.8		49.5	51.1	52.1
										4			870.9	870.6	566.7		84.6	91.8	98.1
										1.66			830.6	823.4	762.5		143.1	160.1	170.2
										0.66			748.4	793	788.3		859.9	999	999
										0.25			633.1	669.7	770.8		808.9	849.4	734.2
										0.125			676.4	847.3	755.8		449.8	823.3	830.8
										0.05			799.9	780.3	723.8		809.5	830.8	779.2

## Sheet: Dilution curves fibrinogen
													Venom-induced clotting time (s) curves
					C.culminatus neonate (Tlaltizapan)				C.culminatus adult (Barranca Honda)				C.tzabcan adult (Solidaridad)				C.tzabcan adult (Oxkutzcab)				C.mictlantecuhtli juvenile (Veracruz)				C.mictlantecuhtli adult (Veracruz)
		Venom dilutions (μg/mL)			Rep 1	Rep 2	Rep 3		Rep 1	Rep 2	Rep 3		Rep 1	Rep 2	Rep 3		Rep 1	Rep 2	Rep 3		Rep 1	Rep 2	Rep 3		Rep 1	Rep 2	Rep 3
			20		27.7	27.9	29		201.9	196.6	201		73	71.9	72.2		534.8	582.6	655.3		37.2	38.6	38		39.5	39.9	41.3
			10		43.6	43.1	45.2		302.5	297.4	320.2		111.8	110	110.3		735.4	829.4	859.9		60.1	59	59.6		59.6	60.4	66.2
			4		79.3	82.3	106.7		548.5	512.2	542.8		212.1	203.8	205		999	999	999		108.2	107	110.4		116.3	112.3	126.1
			1.66		148	151.4	159		974.1	999	957.7		383.1	373.9	382		999	999	999		208.8	206.5	207		217.9	219.5	235
			0.66		262.7	276.4	303.7		999	999	999		999	999	999		999	999	999		773	424.1	421.9		743	440.2	455.5
			0.25		509	525.9	564.4		999	999	999		999	999	999		999	999	999		999	999	999		999	999	999
			0.125		865.3	863.2	998.5		999	999	999		999	999	999		999	999	999		999	999	999		999	999	999
			0.05		999	999	999		999	999	999		999	999	999		999	999	999		999	999	999		999	999	999
													Venom + Antivenom clotting time (s) curves
					C.culminatus neonate (Tlaltizapan)				C.culminatus adult (Barranca Honda)				C.tzabcan adult (Solidaridad)				C.tzabcan adult (Oxkutzcab)				C.mictlantecuhtli juvenile (Veracruz)				C.mictlantecuhtli adult (Veracruz)
		Venom dilutions (μg/mL)			Rep 1	Rep 2	Rep 3		Rep 1	Rep 2	Rep 3		Rep 1	Rep 2	Rep 3		Rep 1	Rep 2	Rep 3		Rep 1	Rep 2	Rep 3		Rep 1	Rep 2	Rep 3
			20		32.6	31.9	32.2		999	999	614.1		210.9	239.8	221.6		999	999	999		42	49.8	52.3		57.7	58.5	56.2
			10		58.1	56.7	60.2		999	999	999		999	999	999		999	999	999		92.8	108.8	127.3		141.5	161.6	154.8
			4		172.8	167	169.9		999	999	999		999	999	999		999	999	999		819.6	999	999		999	999	999
			1.66		765.9	776.2	749.4		999	999	999		999	999	999		999	999	999		999	999	999		999	999	999
			0.66		999	999	999		999	999	999		999	999	999		999	999	999		999	999	999		999	999	999
			0.25		999	999	999		999	999	999		999	999	999		999	999	999		999	999	999		999	999	999
			0.125		999	999	999		999	999	999		999	999	999		999	999	999		999	999	999		999	999	999
			0.05		999	999	999		999	999	999		999	999	999		999	999	999		999	999	999		999	999	999
													Venom + AEBSF curves
																	C.culminatus neonate (Tlaltizapan)				C.mictlantecuhtli juvenile (Veracruz)
													Venom dilutions (μg/mL)				Rep 1	Rep 2	Rep 3		Rep 1	Rep 2	Rep 3
														20			999	999	999		149.1	140.9	154.6
														10			999	999	999
														4			999	999	999
														1.66			999	999	999
														0.66			999	999	999
														0.25			999	999	999
														0.125			999	999	999
														0.05			999	999	999

## Sheet: FX activation (fluorometry)
			Activation of Coagulation Factor X (FX)
	Data are presented as [venom + substrate + zymogen] - [venom + substrate] i.e. the difference between the amount of substrate cleaved by the venom-activated zymogen compared to a zymogen-devoid control.
FX control 1	FX control 2	FX control 3	FXa control 1	FXa control 2	FXa control 3	Crotalus molossus oaxacus (Oaxaca) Rep 1	Crotalus molossus oaxacus (Oaxaca) Rep 2	Crotalus molossus oaxacus (Oaxaca) Rep 3	Crotalus molossus molossus (Houston, Texas) Rep 1	Crotalus molossus molossus (Houston, Texas) Rep 2	Crotalus molossus molossus (Houston, Texas) Rep 3	Crotalus molossus oaxacus (Sierra de Cuatro Venados, Oaxaca) Rep 1	Crotalus molossus oaxacus (Sierra de Cuatro Venados, Oaxaca) Rep 2	Crotalus molossus oaxacus (Sierra de Cuatro Venados, Oaxaca) Rep 3	Crotalus culminatus neonate (Tlaltizapan, Morelos) Rep 1	Crotalus culminatus neonate (Tlaltizapan, Morelos) Rep 2	Crotalus culminatus neonate (Tlaltizapan, Morelos) Rep 3	Crotalus culminatus adult (Tlaltitenango, Morelos) Rep 1	Crotalus culminatus adult (Tlaltitenango, Morelos) Rep 2	Crotalus culminatus adult (Tlaltitenango, Morelos) Rep 3	Crotalus tzabcan adult (Solidaridad, Quintana Roo) Rep 1	Crotalus tzabcan adult (Solidaridad, Quintana Roo) Rep 2	Crotalus tzabcan adult (Solidaridad, Quintana Roo) Rep 3	Crotalus tzabcan adult (Oxkutzcab, Yucatan Rep 1	Crotalus tzabcan adult (Oxkutzcab, Yucatan) Rep 2	Crotalus tzabcan adult (Oxkutzcab, Yucatan) Rep 3	Crotalus mictlantecuhtli juvenile pool (Veracruz) 1	Crotalus mictlantecuhtli juvenile pool (Veracruz) Rep 2	Crotalus mictlantecuhtli juvenile pool (Veracruz) Rep 3	Crotalus mictlantecuhtli adult pool (Veracruz) Rep 1	Crotalus mictlantecuhtli adult pool (Veracruz) 2	Crotalus mictlantecuhtli adult pool (Veracruz) Rep 3
-0.296	-0.328	-0.254	11.095	10.389	7.19	-0.25114	0.068829	-0.69993	-0.15772	0.46581	0.552409	-4.27423	-4.18919	-4.1296	-0.03842	-0.09579	-0.38171	0.09193	-0.4932	-0.13834	-0.87248	-0.16563	0.166289	-0.36388	-0.38356	0.047796	-0.30675	-0.40952	-0.35941	0.271422	0.04448	0.4549
-0.114	-0.148	-0.148	12.947	12.598	9.257	-0.25711	0.125508	-0.3993	0.047672	0.436012	0.583852	-3.47436	-3.75525	-4.03677	0.21633	-0.12134	-0.1356	0.105349	-0.24397	-0.03561	-2.348	-0.06251	0.040277	-0.02968	-0.10609	0.065019	0.109417	-0.01312	-0.11178	0.228673	0.034	0.421241
-0.009	-0.052	-0.051	15.671	15.399	12.044	-0.05511	0.142129	-0.38505	-0.09029	0.355204	0.400863	-3.52996	-3.78606	-3.95222	0.24391	-0.07182	-0.24293	0.18544	-0.2115	-0.15618	-2.6784	-0.05755	-0.0211	-0.10431	-0.02286	-0.04069	0.15541	0.10991	0.029419	0.278776	0.00567	0.470462
-0.08	-0.126	-0.03	18.453	18.317	14.769	-0.10564	0.24431	-0.25573	0.01082	0.356342	0.466591	-3.66102	-3.8688	-3.8576	0.17022	0.023122	-0.17388	0.05031	-0.28177	-0.08154	-3.41683	-0.07112	-0.06041	-0.00666	-0.0142	0.072196	0.41863	0.393267	0.152901	0.23689	-0.00303	0.368102
-0.051	0.018	0.084	21.386	21.592	17.452	-0.17755	0.151739	-0.29917	0.12234	0.42171	0.50894	-3.589	-3.6359	-3.56869	0.315654	0.132824	-0.05185	0.16933	-0.22399	-0.13567	-4.03485	0.034783	0.091132	-0.01356	-0.2016	0.04471	0.688786	0.614432	0.457897	0.315684	0.117372	0.452247
-0.148	0.023	0.004	24.477	24.407	19.991	-0.01781	0.2429	-0.38829	0.022821	0.414721	0.517224	-3.86428	-3.4343	-3.5759	0.3747	0.174538	0.051381	0.107396	-0.13416	-0.09074	-4.61797	0.007062	0.027452	0.03101	-0.02352	0.106428	0.94486	1.05743	0.603104	0.33186	0.01682	0.53003
0.054	0.002	0.059	27.383	27.649	23.041	-0.05143	0.327737	-0.22114	-0.00775	0.39115	0.497151	-4.02451	-3.3787	-3.63452	0.354522	0.33057	0.159014	0.236529	-0.11606	0.01977	-5.2512	-0.02416	0.057766	0.033971	-0.05916	0.065918	1.0763	1.1403	0.718752	0.28654	0.084933	0.49404
0.005	0.002	0.092	30.319	30.742	25.675	-0.13892	0.331352	-0.12789	0.078424	0.59548	0.574749	-3.95421	-3.29382	-3.49398	0.55955	0.366631	0.284291	0.192744	-0.2184	-0.01925	-5.9928	0.068897	0.10889	-0.00637	-0.06206	0.16199	1.26742	1.43199	1.02943	0.2401	0.16223	0.41838
0.035	0.042	0.154	33.6	33.85	28.455	-0.07423	0.37668	-0.10035	0.134349	0.47628	0.59712	-4.26156	-3.3753	-3.7981	0.648779	0.605972	0.32559	0.23169	-0.19227	0.04609	-6.58715	-0.00151	0.197084	0.01475	-0.11688	0.16311	1.37676	1.62538	1.10371	0.30746	0.215544	0.47274
0.029	0.048	0.105	36.916	37.259	31.108	0.061948	0.44247	-0.02429	0.23007	0.45723	0.565322	-4.49159	-3.2411	-3.3057	0.762099	0.6096	0.511722	0.148511	-0.00482	0.01053	-7.27431	0.128111	0.15205	0.098132	-0.00808	0.170172	1.49139	1.93277	1.40245	0.34314	0.080821	0.60457
0.042	0.146	0.171	39.651	40.307	34.182	0.053324	0.38025	-0.03216	0.263641	0.466183	0.5463	-4.60346	-3.2926	-3.24676	0.89524	0.756211	0.71667	0.257271	-0.09923	0.074883	-7.88606	0.124793	0.153674	0.234262	0.045432	0.198487	1.67964	2.10814	1.49473	0.293992	0.203206	0.508392
0.134	0.157	0.17	42.258	43.482	36.599	0.056964	0.48973	0.036233	0.20724	0.49377	0.621891	-4.80947	-3.21992	-3.06989	1.06973	0.81417	0.783338	0.381551	0.04287	0.195501	-8.52113	0.12342	0.205112	0.18764	0.100612	0.265058	2.11345	2.39525	1.84817	0.49294	0.246202	0.55823
0.209	0.153	0.231	45.754	46.302	39.281	0.183271	0.49075	0.00676	0.31823	0.65748	0.57634	-5.0531	-3.5057	-3.43052	1.13418	1.1547	1.09009	0.33862	0.019487	0.109006	-8.9813	0.109911	0.172086	0.233547	0.06932	0.26971	2.36477	2.6771	2.04119	0.451806	0.285983	0.56073
0.172	0.197	0.251	48.814	49.959	42.06	0.03736	0.649712	0.02843	0.253743	0.699329	0.726816	-5.3626	-3.50254	-3.4063	1.23199	1.33965	1.24164	0.428582	0.007253	0.196953	-9.34137	0.141878	0.333968	0.082561	0.195619	0.33392	2.40802	2.97916	2.2567	0.52976	0.26917	0.658586
0.203	0.312	0.274	51.882	53.094	45.125	0.184163	0.509	0.114884	0.2579	0.60015	0.6925	-5.81013	-3.3852	-3.34617	1.47535	1.42826	1.37286	0.40525	0.072393	0.22684	-9.81388	0.112697	0.33393	0.2507	0.172644	0.317746	2.66119	3.20738	2.59789	0.485409	0.421633	0.640143
0.269	0.281	0.264	54.558	56.195	47.656	0.114593	0.508003	0.124673	0.39421	0.72066	0.66207	-5.74491	-3.7782	-3.20261	1.60253	1.63844	1.75225	0.50894	0.10646	0.21261	-10.4176	0.209929	0.431044	0.295719	0.17423	0.46436	3.06615	3.50597	2.72853	0.549666	0.365157	0.710964
0.248	0.317	0.332	58.243	59.379	50.239	0.10906	0.586463	0.22242	0.46899	0.784961	0.613162	-5.79871	-3.70453	-3.32657	1.76689	1.95237	1.82245	0.360758	0.141289	0.254484	-10.6315	0.232259	0.346599	0.27237	0.233208	0.384613	3.13679	3.70385	3.22915	0.652099	0.3646	0.777749
0.279	0.353	0.351	60.797	62.682	52.514	0.2054	0.712407	0.203919	0.337262	0.756989	0.895826	-6.487	-3.83396	-3.1663	2.37687	2.2624	2.22555	0.4322	0.112906	0.332064	-11.0061	0.245606	0.375916	0.412538	0.22256	0.472947	3.59603	4.07462	3.25228	0.718638	0.455851	0.758257
0.291	0.302	0.375	63.515	65.647	55.479	0.30266	0.649786	0.21753	0.408784	0.848997	0.922777	-6.70157	-4.20098	-3.22563	2.42533	2.34051	2.53843	0.52956	0.197109	0.318851	-11.3216	0.281843	0.440757	0.403214	0.32077	0.580501	3.67118	4.33654	3.57644	0.683549	0.509324	0.732114
0.421	0.417	0.423	66.791	68.685	58.451	0.359978	0.7834	0.417413	0.469253	0.701697	0.82502	-6.70477	-4.23239	-3.20229	2.67265	2.5387	2.74744	0.495497	0.259348	0.381537	-11.6619	0.34156	0.50084	0.50982	0.24622	0.45327	3.84482	4.39928	3.75618	0.77803	0.47595	0.74593
0.457	0.405	0.442	69.306	71.844	61.028	0.14659	0.744177	0.30572	0.54312	0.924242	0.79435	-6.49749	-4.07454	-3.63422	2.94992	2.94311	2.89716	0.58241	0.262851	0.411234	-11.8357	0.294267	0.530191	0.433502	0.333616	0.612717	4.14328	4.85158	3.72757	0.70573	0.517382	0.814181
0.413	0.452	0.513	72.997	74.914	63.393	0.349537	0.815312	0.53007	0.58665	0.902646	0.910588	-7.2879	-4.15744	-3.3507	3.40652	3.1225	3.21993	0.623738	0.265127	0.397667	-11.9118	0.339906	0.563001	0.398733	0.33196	0.539261	4.39632	5.14157	4.32306	0.75892	0.4695	0.788063
0.538	0.526	0.582	75.483	78.166	66.285	0.39764	0.80803	0.461602	0.53276	0.922081	1.01213	-6.91609	-4.2131	-3.50261	3.50029	3.41111	3.66076	0.578386	0.385666	0.523146	-12.2497	0.387708	0.550168	0.449428	0.457478	0.6432	4.54295	5.33646	4.48161	0.74939	0.64325	1.01385
0.508	0.498	0.621	78.701	80.811	69.084	0.355792	0.90411	0.44907	0.611889	0.853451	0.91286	-7.42281	-3.99707	-3.57561	3.77821	3.71769	3.92541	0.59629	0.302619	0.493394	-12.6477	0.325427	0.57229	0.518587	0.547049	0.76037	5.14423	5.68292	4.5349	0.782087	0.584721	0.992904
0.61	0.594	0.595	81.897	84.199	71.932	0.326553	0.910198	0.61882	0.578216	0.85305	0.95838	-7.3456	-4.65397	-3.79737	4.03957	4.13913	4.34067	0.7415	0.4282	0.584597	-12.8847	0.367713	0.706747	0.519719	0.556212	0.702203	5.0616	5.93914	4.95673	0.95419	0.65295	1.0298
0.643	0.609	0.576	84.231	86.903	74.44	0.613546	0.92792	0.678564	0.694052	1.08799	1.14709	-8.22079	-4.63229	-3.53952	4.3672	4.51815	4.75991	0.70828	0.450709	0.634707	-12.8261	0.450251	0.665859	0.566283	0.582607	0.676981	5.78044	6.40547	5.23023	1.09936	0.546964	1.02903
0.645	0.63	0.615	87.779	89.764	77.059	0.449509	1.18213	0.608511	0.725977	1.02869	0.997437	-8.31291	-4.3501	-3.25409	4.70966	4.86532	5.02044	0.62753	0.485718	0.59511	-13.0452	0.54078	0.848511	0.628463	0.538122	0.742494	5.8466	6.66349	5.4061	1.01512	0.75728	1.05824
0.697	0.667	0.762	89.6	92.744	79.779	0.506161	1.14393	0.65572	0.738867	0.99572	1.06379	-8.32508	-4.33838	-3.57368	4.86621	5.22382	5.32371	0.6731	0.511582	0.70598	-13.2728	0.445032	0.62304	0.724611	0.60188	0.891441	6.0514	6.6992	5.49927	1.02244	0.75578	1.10821
0.742	0.677	0.782	92.921	96.26	82.352	0.53492	1.01033	0.7894	0.78461	1.11606	1.21737	-9.06408	-4.3228	-3.43549	5.46769	5.5546	5.82344	0.845903	0.586783	0.71505	-13.3249	0.54478	0.819428	0.765229	0.659469	0.73831	5.98968	7.05728	5.91069	1.1196	0.843304	1.13179
0.742	0.735	0.739	95.797	99.377	84.672	0.639133	1.09361	0.738298	0.93408	1.14343	1.24074	-8.88634	-4.929	-3.8776	5.71855	5.9841	6.1939	0.927827	0.547947	0.922136	-13.5892	0.50201	0.881057	0.75353	0.63909	0.848557	6.31127	7.576	6.11601	1.26129	0.91252	1.21036
0.783	0.822	0.817	98.598	101.504	86.206	0.84786	1.25112	0.847541	1.03353	1.20523	1.18454	-8.84102	-4.99448	-4.07632	6.22854	6.19807	6.7151	0.811281	0.710024	0.763248	-13.7214	0.588896	0.971976	0.79624	0.68272	0.81833	6.7359	7.7121	6.19652	1.27415	0.98464	1.28785
0.822	0.842	0.846	101.379	104.958	90.393	0.618188	1.11791	0.997569	1.04284	1.21753	1.25682	-8.64101	-4.79588	-4.10588	6.53362	6.8548	7.2499	0.939609	0.67141	0.917441	-13.8938	0.645654	1.0512	0.867498	0.77143	0.98615	6.8993	8.01893	6.6098	1.32185	0.884199	1.32669
0.855	0.828	0.925	104.488	108.241	92.369	0.894106	1.31451	0.908821	1.15104	1.19947	1.23715	-8.87523	-4.994	-3.6004	6.95191	7.23809	7.60928	1.07163	0.7546	0.929893	-14.13	0.74644	0.92674	0.8606	0.823544	0.869261	7.306	8.43388	7.11387	1.30846	1.0303	1.34491
0.935	0.877	0.963	107.358	110.685	95.409	0.840248	1.26333	0.968312	1.05343	1.27568	1.30061	-8.92616	-4.2604	-4.16582	7.35711	7.54796	8.14482	1.03207	0.73266	0.90778	-14.1908	0.655414	1.00204	0.883471	0.881291	1.00282	7.46276	8.8468	6.905	1.41324	1.16515	1.42728
0.934	0.938	0.994	109.202	112.741	97.822	0.69455	1.36739	1.03978	1.15166	1.40032	1.36947	-9.0808	-4.83524	-4.01134	7.94964	8.12771	8.41425	1.16626	0.861337	1.01282	-14.3279	0.747339	1.12858	0.836029	0.9217	1.15435	7.90773	8.85893	7.38911	1.38965	1.19773	1.48476
1.058	1.08	1.052	112.48	116.344	99.995	0.96122	1.36901	1.13082	1.18451	1.36312	1.49615	-8.5297	-4.7709	-4.9526	8.33205	8.58823	9.11084	1.17041	0.85891	0.98893	-14.5017	0.78139	1.14602	0.977142	0.978148	1.09747	7.9756	9.3716	7.71789	1.54938	1.0908	1.48789
1.081	1.056	1.117	114.918	119.451	102.667	0.855473	1.45135	1.15883	1.19523	1.33406	1.52506	-8.38879	-5.16989	-4.3828	9.04914	9.10573	9.63158	1.148	0.81265	1.08806	-14.306	0.81949	1.07587	0.91131	0.81062	1.07384	8.43916	10.3396	7.8762	1.58258	1.17923	1.54677
1.055	1.059	1.117	117.706	122.03	105.578	1.041	1.45991	1.2991	1.21692	1.37608	1.58082	-8.94843	-5.51378	-4.566	9.24246	9.56159	10.2734	1.29379	0.91679	1.0786	-14.5557	0.86564	1.17357	1.0077	0.990852	1.08373	8.6286	10.4932	8.1296	1.73705	1.24122	1.5649
1.115	1.118	1.167	120.269	124.492	108.456	1.01279	1.37626	1.27251	1.2987	1.57002	1.4785	-9.2212	-5.26817	-4.47211	9.94282	10.1466	10.7427	1.08593	0.910096	1.15708	-14.5555	0.86719	1.17242	1.06784	0.97459	1.10967	9.06803	10.7998	8.58213	1.72364	1.28874	1.59198
1.178	1.18	1.122	123.526	127.363	110.527	0.939731	1.48612	1.39585	1.34123	1.49665	1.63877	-8.6673	-5.17178	-4.78519	10.3943	10.7858	11.1666	1.19527	1.02541	1.2382	-15.0046	0.874482	1.23382	1.07758	1.08029	1.21173	9.35471	10.9511	8.777	1.76811	1.26757	1.69796
1.26	1.132	1.283	125.63	130.224	113.355	1.06348	1.46476	1.40277	1.28558	1.59915	1.71063	-8.0278	-5.64364	-4.6926	10.7322	11.4381	11.6347	1.16262	1.01377	1.25346	-14.8921	0.91229	1.37523	1.11495	1.07593	1.19796	9.53506	11.3453	8.81549	1.75	1.27291	1.65541
1.213	1.238	1.192	127.556	132.999	115.917	0.93226	1.50602	1.41066	1.39632	1.61737	1.6696	-8.42519	-6.62433	-5.06207	11.4855	11.8627	12.2211	1.38542	1.10732	1.2492	-14.9976	0.95213	1.36142	1.27002	1.09643	1.24974	9.93019	11.4409	9.32108	1.78596	1.40259	1.78821
1.259	1.197	1.301	130.87	135.649	118.439	1.08369	1.54461	1.20541	1.44951	1.66966	1.68824	-8.33269	-5.55018	-5.06934	12.2482	12.397	12.8427	1.47847	1.10929	1.29475	-15.0896	0.976104	1.38061	1.238	1.11512	1.29919	10.2958	12.1002	9.4886	1.97276	1.38638	1.92833
1.327	1.356	1.375	133.473	137.683	120.242	1.1515	1.72083	1.56618	1.45084	1.76248	1.78344	-8.2617	-5.87006	-5.36307	12.6205	12.9523	13.4911	1.41702	1.20894	1.4436	-15.095	1.16769	1.45281	1.27725	1.26099	1.32774	10.7123	12.2279	9.62314	1.99332	1.52151	1.92385
1.334	1.315	1.403	135.473	140.872	123.373	1.21771	1.81863	1.48795	1.61283	1.81252	1.7879	-7.998	-5.8182	-4.6745	13.0816	13.5521	14.045	1.5511	1.19361	1.3463	-15.1577	1.18515	1.41152	1.19444	1.28793	1.40822	11.3154	12.8471	9.92531	1.99884	1.53134	1.9119
1.494	1.428	1.581	138.092	143.337	124.712	1.07632	1.79981	1.73034	1.59924	1.90405	1.9036	-7.997	-6.2372	-6.3042	13.8042	14.0362	14.6752	1.43199	1.18982	1.37878	-14.9721	1.02744	1.36061	1.41619	1.31534	1.43541	11.3774	13.1464	10.2044	2.0645	1.55111	1.92091
1.473	1.491	1.498	140.654	146.37	127.753	1.02377	1.74699	1.79837	1.68541	1.86846	1.8239	-8.8152	-6.201	-6.164	14.4373	14.6619	15.5313	1.66889	1.30493	1.54326	-15.2415	1.15098	1.47858	1.4439	1.33647	1.49501	11.8493	13.4869	10.6983	2.17755	1.66962	2.05708
1.461	1.451	1.487	143.01	148.77	130.58	1.35565	1.81026	1.62569	1.67683	1.87145	1.79484	-7.9241	-6.726	-6.0911	15.204	15.4229	15.9548	1.68029	1.447	1.41531	-15.1988	1.27864	1.56029	1.34802	1.44333	1.54473	11.6733	13.6564	10.5999	2.32005	1.75076	2.22703
1.568	1.547	1.682	145.586	151.195	132.284	1.31383	1.90498	1.66139	1.78484	1.89443	2.01076	-7.4409	-5.9672	-6.1134	15.7801	16.0173	16.623	1.70595	1.31975	1.46373	-15.0553	1.19132	1.61503	1.48652	1.47734	1.56092	12.061	14.0514	11.3687	2.24262	1.96392	2.05955
1.625	1.595	1.608	148.331	153.692	135.185	1.39458	1.87322	1.81118	1.77826	2.01736	1.9985	-8.6219	-6.3609	-6.064	16.3008	16.8043	17.1888	1.70063	1.47878	1.62019	-15.2074	1.35475	1.72855	1.60524	1.5578	1.60272	11.9507	14.2262	11.6106	2.36366	1.81638	2.33505
1.642	1.603	1.688	150.754	156.379	137.853	1.46241	1.93172	1.81293	1.79945	2.12416	2.00497	-8.499	-6.367	-6.438	16.9419	17.2084	17.9367	1.84508	1.515	1.49842	-15.0703	1.29626	1.6364	1.53188	1.50607	1.59998	12.6441	14.6106	11.6648	2.44049	1.88579	2.22053
1.641	1.735	1.661	153.245	158.323	140.81	1.32339	2.07341	1.93461	1.79602	2.18172	2.09318	-7.9462	-6.531	-7.0061	17.5092	18.1863	18.6437	1.75856	1.59314	1.74873	-15.1122	1.39776	1.51758	1.61305	1.61162	1.5695	13.1245	15.2024	12.0192	2.39078	1.99919	2.57018
1.854	1.774	1.706	155.247	160.814	143.495	1.35602	1.95538	1.88757	1.99531	2.08404	2.17735	-8.737	-7.061	-6.223	18.2409	18.7055	19.6351	1.9632	1.56585	1.76615	-14.7793	1.39719	1.72714	1.61845	1.62611	1.70658	13.3516	15.4684	12.2463	2.41839	2.06174	2.41019
1.797	1.766	1.803	158.176	163.354	146.271	1.43225	2.10521	2.061	1.99825	2.17102	2.23348	-8.3601	-7.3803	-7.2058	18.9354	19.6401	20.1431	1.86004	1.52528	1.75873	-14.8814	1.45514	1.92243	1.61188	1.61704	1.80953	14.0282	15.6792	12.3838	2.72448	2.04338	2.37593
1.805	1.852	1.937	159.706	165.919	148.101	1.56275	2.07106	2.15692	2.10486	2.19812	2.19144	-7.7854	-7.707	-6.8956	19.7513	20.0331	21.3231	1.98022	1.7174	1.80875	-14.658	1.49186	1.76324	1.75681	1.71094	1.794	14.2346	15.9651	12.6553	2.64573	2.05374	2.34462
1.869	1.868	1.891	162.717	168.92	151.41	1.55558	2.14132	2.22388	2.12849	2.2848	2.27941	-7.7231	-7.0923	-6.5068	20.2376	20.9749	21.6701	1.92179	1.85884	1.95038	-14.6371	1.49905	1.82187	1.71871	1.78844	2.00051	14.5388	15.8177	13.122	2.53364	2.11848	2.59954
1.932	1.763	1.935	164.922	170.933	153.865	1.75075	2.2075	2.2012	2.2266	2.37353	2.35205	-8.2072	-7.472	-7.3293	20.9964	21.8956	22.1423	2.00964	1.81034	1.95131	-14.4781	1.53177	1.90693	1.85138	1.87185	1.91044	15.0747	16.3442	12.9863	2.80086	2.26501	2.58759
2.032	1.883	1.963	167.441	173.321	156.847	1.77358	2.20011	2.23336	2.17179	2.44069	2.33388	-8.7028	-7.772	-7.1446	21.6582	22.552	23.229	2.02121	1.82484	2.02111	-14.4318	1.61227	2.09929	1.9535	1.75213	1.99169	15.2151	16.7294	13.6296	2.88506	2.04976	2.50209
2.066	1.91	1.966	169.232	175.949	159.648	1.8976	2.33988	2.21465	2.23481	2.47732	2.59268	-8.5899	-8.434	-8.342	22.5354	23.0914	24.1353	2.27636	1.81239	1.94569	-14.4362	1.67034	2.13839	1.83573	1.8917	1.89488	15.6781	16.9986	13.9154	2.69784	2.08427	2.4825
2.139	2.075	2.057	172.034	177.957	162.384	1.81829	2.25302	2.53344	2.37254	2.54711	2.50186	-8.0384	-8.1274	-7.88	23.3263	23.7142	24.8431	2.22671	1.80997	2.09609	-14.3505	1.75941	2.11303	1.94792	1.86462	2.05247	15.9904	17.5696	13.9143	2.90638	2.2598	2.59475
2.271	2.056	2.132	173.739	180.661	165.156	1.78709	2.30572	2.5413	2.4566	2.5361	2.55876	-8.661	-8.097	-7.4008	23.613	24.8715	25.7977	2.30804	1.89472	2.20527	-14.2909	1.7655	2.04909	1.99293	1.97998	2.01483	16.0052	17.8994	14.4487	2.94285	2.27261	2.73903
2.26	2.173	2.195	176.717	184.017	168.782	1.90114	2.53729	2.70651	2.39958	2.63345	2.56108	-8.2167	-8.2139	-8.182	24.77	25.5808	26.6099	2.28346	1.88303	2.27552	-14.305	1.78145	1.99476	2.00539	1.93126	2.13358	16.2776	18.0156	14.6168	3.05601	2.48808	2.68823
2.268	2.189	2.265	178.685	185.231	170.655	2.02306	2.32737	2.72892	2.64243	2.67474	2.75519	-8.401	-8.689	-8.107	25.451	26.8189	27.4819	2.37543	1.93375	2.28203	-14.5208	1.80136	2.3039	2.08408	2.10233	2.10291	17.232	18.359	14.7532	3.14603	2.47935	2.77729
2.327	2.249	2.302	180.714	187.718	173.297	2.08023	2.4359	2.54141	2.51736	2.73028	2.70026	-8.444	-9.6301	-8.228	26.3958	27.3017	28.2364	2.41164	2.23513	2.42522	-14.1407	1.82784	2.34048	2.19409	2.16359	2.24242	17.5426	18.845	14.9192	3.24315	2.44628	2.84464
2.431	2.301	2.33	182.981	189.97	175.77	2.19293	2.48203	2.64723	2.6768	2.75729	2.85596	-8.3263	-8.2517	-8.665	26.7066	28.1851	28.8753	2.49852	2.13349	2.30395	-14.211	1.9626	2.33199	2.26411	2.11483	2.24505	17.2993	19.3552	15.5427	3.36945	2.58531	2.8293
2.452	2.369	2.284	184.818	193.221	178.709	2.17301	2.5523	2.67264	2.5662	2.90216	2.84022	-8.111	-9.4179	-8.99	27.9117	28.7054	29.8812	2.44558	2.10749	2.42678	-14.3344	1.94238	2.26795	2.25474	2.18486	2.25703	17.8016	19.7949	15.7016	3.41755	2.57067	2.99668
2.518	2.496	2.412	187.722	194.522	181.479	2.14996	2.64438	2.76442	2.70319	2.84099	3.00038	-7.9041	-9.2708	-8.068	28.8322	29.4669	30.5304	2.46519	2.31844	2.5097	-14.1665	1.99099	2.48703	2.36953	2.24194	2.45592	18.4429	19.6049	15.8206	3.33409	2.59919	3.05412
2.603	2.478	2.524	190.026	196.765	183.518	2.14859	2.58464	2.80518	2.74711	2.86824	2.91013	-7.3311	-9.55	-8.639	29.6158	30.685	31.6203	2.53015	2.37549	2.53906	-14.2118	2.06939	2.42394	2.38729	2.30262	2.39484	18.5183	20.5021	16.0068	3.40918	2.48883	3.16927
2.647	2.498	2.531	192.411	199.835	185.67	2.45688	2.66795	2.94811	2.81898	3.00018	2.96861	-8.823	-9.4841	-8.8953	30.291	31.2295	32.2664	2.58938	2.41128	2.57532	-14.0451	2.11612	2.4318	2.42087	2.33032	2.48353	18.746	20.6385	16.6823	3.41423	2.84291	3.095
2.757	2.561	2.57	193.813	200.521	188.814	2.33766	2.59292	2.92405	2.87316	3.13655	3.008	-8.225	-10.271	-8.8307	31.3751	32.2274	33.1791	2.68807	2.4335	2.5281	-14.3455	2.31388	2.69231	2.51227	2.46883	2.38471	19.2999	21.0719	16.9341	3.45607	2.89497	3.20491
2.75	2.598	2.697	195.87	203.706	190.438	2.33919	2.83117	3.14165	3.06532	3.10291	3.09666	-8.5717	-10.1312	-8.8001	31.8796	33.1223	34.375	2.63694	2.38281	2.65341	-14.3176	2.30283	2.57004	2.45565	2.47595	2.59364	19.5217	21.1989	17.3271	3.69186	2.78716	3.2321
2.774	2.717	2.694	199.274	206.725	193.878	2.34644	2.80508	3.32123	3.01973	3.13645	3.1842	-8.911	-11.2573	-9.7377	33.2801	34.3523	35.2655	2.70427	2.62967	2.6671	-14.3661	2.18287	2.5925	2.56218	2.48981	2.57319	19.7102	21.2869	17.8144	3.67132	2.91288	3.26177
2.967	2.697	2.661	200.888	208.875	196.183	2.38834	2.73593	3.00265	3.03686	3.33326	3.11025	-7.6661	-10.133	-9.169	33.8116	35.5259	36.1193	2.78143	2.48653	2.78971	-14.3565	2.34449	2.66538	2.53667	2.57317	2.63383	20.172	22.1464	17.7054	3.7175	2.86229	3.27097
2.896	2.74	2.643	203.216	211.135	198.244	2.64558	2.76379	3.15701	3.22209	3.20191	3.23534	-8.135	-10.4628	-9.8881	34.9215	36.1093	37.0898	2.76581	2.77122	2.73046	-14.1954	2.32595	2.71723	2.63847	2.62417	2.67078	20.4311	22.5086	17.8788	3.75097	2.86854	3.36032
3.065	2.816	2.828	205.364	213.573	200.945	2.41551	2.82446	3.37338	3.1876	3.41504	3.30547	-7.6821	-11.017	-9.693	35.6637	37.0744	38.4015	2.85627	2.66226	2.89371	-14.2591	2.40611	2.80713	2.76034	2.61762	2.76522	21.1288	22.7535	18.1656	3.91129	2.98411	3.48007
3.14	2.975	2.93	207.592	216.278	203.59	2.54166	2.94611	3.57537	3.14771	3.41968	3.46385	-8.8927	-11.1852	-9.7151	36.2974	37.9308	39.4513	2.87174	2.68152	2.86356	-14.3476	2.50064	2.8088	2.84051	2.77897	2.82161	21.397	22.823	18.9624	3.94645	3.06254	3.63194
3.103	2.968	2.943	210.561	218.285	204.811	2.57358	3.25488	3.38646	3.2242	3.55939	3.46382	-7.9614	-11.7082	-10.0842	37.2993	39.0643	40.1578	2.93904	2.81941	2.98573	-14.2878	2.56353	2.84363	2.73087	2.76108	2.84648	21.6482	23.3908	18.6165	4.03334	3.18848	3.6341
3.202	3.088	2.97	212.095	220.587	209.162	2.67638	2.98018	3.43557	3.46558	3.459	3.64554	-8.787	-10.925	-10.8809	38.2817	39.9605	41.3372	3.05483	2.75292	2.99481	-14.0923	2.55527	2.90553	3.05015	2.97498	2.85318	21.7153	23.8766	19.1031	4.05503	3.31832	3.65303
3.203	3.094	3.081	214.297	223.913	210.383	2.73088	3.01415	3.75684	3.47662	3.43735	3.46026	-8.5179	-11.651	-10.604	39.4052	40.9469	42.2166	3.16964	2.89045	3.15762	-14.0777	2.69589	2.96323	2.90991	2.86339	3.02041	21.7008	24.542	19.2885	4.18858	3.15307	3.67758
3.477	3.185	3.058	216.394	225.499	212.804	2.56048	3.13296	3.74044	3.4014	3.70002	3.56838	-8.7021	-11.8447	-10.907	40.5222	41.702	43.2324	3.08276	2.9166	3.09495	-14.4472	2.61628	2.99482	2.95865	2.96112	2.95486	22.7295	24.9585	19.9669	4.07126	3.28426	3.68351
3.387	3.288	3.178	219.036	227.184	214.606	2.77749	3.38765	3.72496	3.47194	3.62525	3.59062	-9.042	-13.2413	-11.0107	41.3781	42.6659	44.4084	3.05303	2.97227	3.19464	-14.079	2.80423	3.18866	3.04772	3.052	3.05816	22.7169	24.8924	20.3753	4.32992	3.36217	3.85779
3.396	3.251	3.176	221.363	229.653	216.737	2.71901	3.30592	3.77417	3.52886	3.64935	3.68846	-8.749	-12.5659	-10.3959	42.4835	44.0658	45.1345	3.21788	3.07775	3.32401	-14.291	2.73756	3.1188	3.18668	2.93627	3.13694	23.2156	25.6556	20.4144	4.13199	3.35867	3.72204
3.422	3.334	3.217	223.278	231.987	219.587	2.88444	3.10241	4.11233	3.67955	3.77261	3.74982	-9.7019	-13.167	-10.8646	43.6171	45.0533	46.4059	3.25611	3.06078	3.37176	-14.1711	2.80157	3.13172	3.21505	3.18113	3.18642	23.9017	25.6139	20.9905	4.46312	3.31049	4.03693
3.547	3.388	3.339	225.657	234.315	221.186	2.78435	3.31661	4.03088	3.74216	3.8256	3.73259	-9.075	-13.285	-10.6756	44.598	46.3246	47.5393	3.30559	3.24508	3.27182	-14.11	3.12273	3.24322	3.30705	3.056	3.29736	24.1323	26.3901	21.2229	4.3289	3.49437	3.83332
3.694	3.417	3.371	227.84	236.884	223.417	2.94163	3.28908	4.1504	3.6069	3.90842	3.80101	-9.4541	-13.5468	-12.329	45.438	46.6511	48.785	3.31904	3.2492	3.44202	-14.1355	2.93141	3.22862	3.21455	3.21315	3.16523	24.1664	26.6316	21.9937	4.5057	3.43812	4.01622
3.667	3.466	3.53	229.634	239.555	226.122	2.97643	3.48406	4.45587	3.69427	3.92125	4.03313	-9.744	-14.1413	-10.9538	46.4095	48.3153	50.0348	3.2811	3.28363	3.53909	-14.1115	2.90732	3.30202	3.38579	3.3124	3.38138	25.169	26.6701	21.6674	4.48188	3.54553	4.10453
3.72	3.454	3.437	232.052	241.96	228.844	3.04645	3.50596	4.08981	3.89411	3.83233	3.89941	-9.9552	-13.66	-11.3722	47.7642	49.5267	50.7096	3.46566	3.41585	3.48043	-13.9882	3.12716	3.47746	3.40305	3.2945	3.47185	25.5972	27.0931	22.5969	4.68964	3.62584	4.12342
3.782	3.599	3.579	234.066	244.539	230.389	3.01412	3.43867	4.46539	3.96714	3.82937	4.12251	-9.911	-14.401	-12.3421	48.4852	50.4785	52.2287	3.4686	3.38301	3.49885	-14.0879	3.12759	3.45929	3.35502	3.30436	3.37502	25.0183	27.4885	22.3823	4.63332	3.57034	4.10444
3.868	3.677	3.543	235.944	246.016	233.122	3.02358	3.7024	4.34383	3.96528	4.13152	4.05817	-10.391	-14.962	-12.371	49.6898	51.7849	52.8997	3.44938	3.44829	3.70528	-14.0623	3.22975	3.51949	3.50221	3.31461	3.57097	25.9667	28.0564	22.5499	4.62101	3.71544	4.37429
3.923	3.778	3.618	239.69	247.631	235.166	3.30457	3.79053	4.45581	3.99727	4.1075	4.14495	-10.395	-15.2661	-12.8789	50.5633	52.8672	54.5599	3.66252	3.65406	3.56967	-14.0755	3.1223	3.50591	3.52724	3.42775	3.59557	26.1534	28.5099	22.6329	4.59171	3.82171	4.40338
3.983	3.751	3.743	241.283	251.314	236.873	3.14987	3.89145	4.58584	4.10812	4.14402	4.07497	-10.987	-16.9133	-12.9312	51.3821	53.6501	55.1546	3.63305	3.55938	3.70669	-14.3088	3.3268	3.57507	3.62348	3.57595	3.52589	26.3197	28.3621	23.4708	4.80576	3.76648	4.47046
3.945	3.933	3.764	242.872	254.068	239.835	3.44298	3.83166	4.69851	4.07153	4.31318	4.24543	-11.5983	-15.837	-13.7936	52.7269	54.7751	56.5457	3.7144	3.49347	3.8257	-14.0574	3.39005	3.64612	3.71802	3.6009	3.66403	26.9028	29.0821	23.7089	4.98202	3.98914	4.54273
4.119	3.868	3.75	245.771	256.657	240.817	3.15922	3.90288	4.80075	4.25054	4.35947	4.37795	-11.2111	-16.0049	-13.4577	54.0858	55.9267	57.7263	3.83595	3.7283	3.85101	-13.9899	3.43668	3.8144	3.6981	3.694	3.62191	27.2009	29.2965	24.134	4.94207	4.00509	4.43994
4.184	3.958	3.833	248.333	259.104	242.729	3.1774	3.96778	4.8807	4.20218	4.3813	4.34083	-11.6426	-16.4411	-12.7299	54.8558	56.9605	58.6735	3.80083	3.84004	4.0215	-13.8592	3.46781	3.68845	3.67902	3.68423	3.70251	27.7436	30.3377	23.9988	5.0069	4.04046	4.57994
4.218	4.041	4.006	250.189	261.232	246.274	3.41555	3.97685	4.79523	4.42003	4.42513	4.37265	-11.459	-17.3839	-14.8	56.5207	58.1123	59.8514	3.87323	3.92907	3.9786	-13.7813	3.50995	3.71754	3.76634	3.7382	3.80906	27.7721	29.9205	24.9044	5.31984	4.09224	4.55947
4.286	4.059	4.002	252.834	262.536	248.165	3.59172	3.9959	5.32074	4.25953	4.48793	4.42547	-12.426	-17.536	-14.584	57.5993	59.6949	61.3716	3.93799	3.84374	3.89717	-13.7811	3.47487	3.69365	3.84691	3.7968	3.83685	28.1816	30.6174	24.6665	5.21713	4.01719	4.70514
4.369	4.241	4.165	255.336	266	250.213	3.6471	4.08273	5.24208	4.50593	4.51893	4.50467	-12.702	-16.8409	-14.5289	58.0344	60.5397	62.4306	4.09635	3.8754	4.07074	-13.8816	3.70108	3.95599	3.94748	3.79571	3.8572	28.1312	30.748	25.7659	5.30882	4.2032	4.77166
4.408	4.235	4.171	258.135	268.318	252.349	3.54095	4.25112	5.15004	4.50081	4.47479	4.65202	-12.5979	-17.5528	-14.8656	59.5111	61.813	63.657	4.00633	4.10531	4.14545	-13.956	3.69897	3.87946	3.9269	3.93423	4.01258	28.8017	31.3343	25.7795	5.23404	4.20118	4.91157
4.499	4.189	4.122	259.64	271.055	254.839	3.77335	4.17437	4.94353	4.53538	4.5922	4.68339	-12.122	-18.4386	-15.1238	60.7468	63.0063	64.565	4.10718	3.99081	4.20933	-13.8924	3.73048	3.9019	4.02134	3.9661	3.95079	29.3868	31.938	26.3399	5.41189	4.26562	4.85535
4.552	4.228	4.301	262.156	271.932	256.28	3.79637	4.15265	5.35454	4.52313	4.70794	4.58114	-12.8308	-19.2729	-16.397	62.0874	64.2208	66.0206	4.20429	4.13195	4.20408	-13.6745	3.88487	4.17405	4.22461	4.03691	4.07474	29.5722	31.97	26.7201	5.36979	4.29124	5.0845
4.521	4.363	4.304	264.99	274.711	258.652	3.77539	4.21422	5.37866	4.6031	4.66647	4.70049	-13.04	-18.643	-16.6522	63.0241	65.512	67.304	4.26456	4.07847	4.24842	-13.8533	3.75063	4.16213	4.11778	4.09443	4.17471	29.6438	32.2053	26.2267	5.33651	4.41208	5.03053
4.82	4.482	4.43	267.089	278.788	260.881	3.83653	4.21684	5.50229	4.70268	4.61619	4.68584	-14.119	-19.421	-16.434	64.2587	66.7538	68.7735	4.26527	4.27803	4.5013	-13.9397	3.99887	3.96783	4.26162	4.2041	4.26449	29.9119	32.7988	26.7302	5.492	4.26731	5.00554
4.764	4.522	4.541	269.375	280.448	262.505	4.04267	4.31733	5.51635	4.81965	4.86534	4.83625	-14.264	-19.4772	-16.7022	65.3333	67.7428	69.8287	4.23796	4.38969	4.36828	-13.7324	4.00322	4.1558	4.36857	4.24546	4.27956	30.2646	33.0685	27.8092	5.66324	4.41361	5.11602
4.779	4.528	4.551	270.936	283.146	265.66	4.29036	4.34207	5.62985	4.84149	4.97118	4.94342	-15.1998	-19.286	-17.124	66.692	69.0164	71.0517	4.39285	4.33802	4.46223	-13.7555	4.18409	4.33415	4.48669	4.25316	4.23382	31.1655	34.1048	27.576	5.73479	4.45327	5.2587
4.843	4.645	4.631	274.314	285.193	266.854	4.02849	4.62548	5.69458	4.84556	4.90236	4.87711	-15.2248	-20.6201	-16.7832	67.7927	69.944	72.8337	4.50369	4.40031	4.51004	-13.7282	4.21126	4.30641	4.47206	4.34245	4.43125	31.5081	33.6979	28.1523	5.8465	4.81379	5.22246
5.018	4.664	4.585	276.287	287.73	269.818	4.00784	4.58135	5.72168	5.10242	5.03944	5.15473	-14.799	-21.206	-17.1172	68.8028	71.0605	74.012	4.49015	4.52772	4.54736	-13.8592	4.17978	4.41183	4.34592	4.27477	4.51316	31.305	34.1985	28.3331	5.88307	4.69463	5.39307
4.959	4.828	4.678	279.56	290.381	272.147	3.84271	4.50242	5.87361	4.97923	5.07598	5.10969	-15.645	-20.58	-16.8948	70.354	72.729	74.7881	4.51263	4.58119	4.48554	-13.6986	4.22484	4.34858	4.63143	4.38715	4.42878	31.8756	34.8293	29.0454	6.1335	4.94149	5.40707
5.152	4.966	4.768	281.732	293.889	273.252	4.07038	4.53092	6.31222	4.96815	5.19095	5.20002	-15.5546	-20.6767	-17.9763	71.4703	73.7814	76.6968	4.61908	4.61898	4.69985	-13.6749	4.34279	4.41627	4.59537	4.53864	4.52019	31.9046	35.412	28.9032	5.93662	4.81242	5.46899
5.174	4.947	4.903	283.784	295.421	276.669	4.33072	4.4893	6.02532	5.08778	5.19005	5.1665	-15.5714	-21.495	-17.1278	72.3766	75.0477	77.7813	4.66623	4.74839	4.69427	-13.5972	4.23077	4.41607	4.81408	4.58909	4.6517	32.2848	35.4672	29.6448	6.10129	4.85816	5.44543
5.111	5.01	4.769	285.419	297.474	278.373	4.39154	4.53066	6.59646	5.36166	5.34425	5.37715	-17.624	-21.5509	-18.8112	73.6553	76.3544	79.5864	4.69598	4.73875	4.71697	-13.7871	4.42405	4.58317	4.83512	4.64254	4.69443	32.9567	36.2073	30.4247	6.07053	4.87599	5.86624
5.292	5.14	4.88	288.546	300.35	279.453	4.30742	4.56447	6.19839	5.28969	5.26265	5.25986	-16.806	-21.6821	-19.2966	75.3947	78.0401	79.9286	4.72498	4.90023	4.71274	-13.7355	4.33847	4.61478	4.88198	4.65656	4.68328	32.7121	36.2165	30.0654	6.05856	4.93153	5.66118
5.365	5.093	4.869	291.111	303.257	283.154	4.38813	5.04365	6.33281	5.41917	5.13368	5.31649	-17.1488	-22.5894	-18.905	76.4212	79.0992	81.7566	4.80788	4.89397	4.96885	-13.4706	4.52524	4.70639	4.81962	4.64549	4.71784	33.6301	36.8676	30.2279	6.37797	4.98127	5.73026
5.519	5.249	5.069	292.26	305.291	284.009	4.58535	4.47138	6.63433	5.36468	5.44892	5.39005	-17.69	-22.439	-18.4216	77.8058	80.4206	83.2943	4.92834	5.02265	5.00572	-13.6922	4.46769	4.8364	4.93903	4.78919	4.82724	33.9376	37.1855	30.7066	6.18039	5.13764	5.99741
5.608	5.17	5.187	295.402	308.024	286.355	4.58976	5.07715	6.41104	5.46018	5.35347	5.60164	-17.309	-23.8106	-18.6521	78.8052	82.349	84.785	4.87505	5.08749	4.98221	-13.8816	4.59275	4.73525	5.11543	4.774	4.88922	34.4181	37.1423	31.2533	6.434	5.08477	5.81256
5.573	5.279	5.237	297.085	309.532	289.07	4.70736	4.97851	6.48347	5.50959	5.61832	5.48393	-18.362	-23.813	-19.167	80.3809	83.1211	85.4176	4.8484	5.10272	5.21406	-13.4047	4.66093	4.87878	5.05645	4.92558	4.9399	34.1981	38.0205	31.6989	6.44518	5.17479	5.61826
5.653	5.369	5.312	300.099	312.13	291.326	4.76579	4.97427	6.4693	5.70502	5.61471	5.58697	-18.3557	-24.981	-19.665	81.673	84.5611	87.1885	5.05001	5.11755	5.14831	-13.6591	4.75358	4.7703	5.09159	4.88003	5.02277	34.6903	38.4593	32.4325	6.53981	5.14102	6.05913
5.539	5.439	5.334	302.425	315.119	293.632	4.73013	5.14548	6.95947	5.5633	5.63323	5.87092	-17.594	-24.967	-19.2571	82.8028	86.1528	88.9231	5.02345	4.99044	5.2046	-13.6322	4.84142	4.99813	5.16378	5.01062	5.25797	34.8663	38.8769	32.5206	6.47128	5.50268	6.20585
5.847	5.509	5.337	305.074	316.965	296.03	4.66772	5.28829	6.99387	5.68981	5.66199	5.71772	-19.034	-24.631	-20.6496	84.3848	87.0234	89.8419	5.31701	5.23372	5.24472	-13.3358	4.75702	4.93317	5.23889	4.92984	5.31702	35.7994	39.1186	32.5185	6.56632	5.14068	6.11627
5.824	5.54	5.464	306.519	319.32	298.946	4.89455	5.39723	7.20835	5.66342	5.77004	5.78543	-20.3111	-25.053	-20.0352	85.5333	88.6464	91.6582	5.28996	5.60307	5.48448	-13.5236	5.01499	5.10925	5.3217	5.19136	5.10672	35.8237	39.4487	33.2784	6.79717	5.32227	6.17239
5.707	5.688	5.467	309.772	321.881	301.287	5.16478	5.10593	6.99468	5.80138	5.83913	5.92816	-20.3044	-26.271	-19.736	87.51	90.0657	92.7546	5.28496	5.45058	5.45403	-13.5089	4.87267	5.10717	5.49758	5.24964	5.27868	35.9895	40.3264	33.6995	6.67287	5.64794	6.21576
6.027	5.653	5.497	312.102	323.958	303.278	5.32675	5.27585	7.24185	5.7956	5.96524	5.91448	-20.4302	-25.6819	-21.735	88.4603	91.6319	94.0705	5.26169	5.48283	5.44412	-13.4618	4.97046	5.15374	5.60232	5.11094	5.34731	36.9158	40.3241	33.4842	6.59618	5.55877	6.12944
6.067	5.772	5.649	314.406	325.343	304.652	4.86061	5.50918	7.37867	5.92308	5.93989	6.03612	-20.432	-27.753	-20.1842	89.4325	92.96	96.2292	5.51999	5.42714	5.62477	-13.4246	5.06072	5.20164	5.52567	5.37713	5.2318	36.4533	41.3126	33.8668	6.63326	5.57907	6.42267
6.121	5.78	5.576	315.943	328.38	307.342	5.21669	5.30025	7.4222	5.96109	6.07014	6.16	-21.454	-27.7032	-20.61	91.0837	94.0159	97.2693	5.25136	5.57261	5.61469	-13.276	5.0635	5.23979	5.60529	5.4579	5.4119	37.2889	41.1614	34.3416	6.80479	5.72616	6.58045
6.175	5.901	5.822	318.433	331.961	309.145	5.3969	5.53844	7.81671	6.01961	5.9686	6.15473	-21.295	-26.9306	-21.4208	92.4845	96.0092	98.4448	5.51676	5.6487	5.65726	-13.5872	5.27201	5.28351	5.65196	5.39698	5.56405	37.3978	41.6676	35.2897	7.01712	5.54969	6.77613
6.228	5.912	5.743	321.903	334.468	311.313	5.29998	5.58797	7.72172	5.93579	6.08493	6.14069	-21.4114	-29.0303	-22.076	93.6912	96.9977	99.6071	5.59524	5.70262	5.7124	-13.3687	5.42845	5.25782	5.80047	5.46399	5.5865	38.0126	42.5142	35.4226	7.05049	5.67729	6.71385
6.343	6.068	5.792	322.439	336.091	313.794	5.59794	5.72804	7.87728	6.07223	6.26062	6.32568	-22.132	-28.764	-21.67	95.3519	98.8129	101.506	5.69039	5.84848	5.72485	-13.3732	5.23277	5.51453	5.81918	5.47634	5.71785	38.0279	42.0877	36.3017	7.17309	5.74005	6.93248
6.348	6.034	5.938	325.521	339.067	315.298	5.57684	5.61055	8.01123	6.15107	6.13242	6.37161	-22.5583	-30.5089	-21.3418	96.4169	99.5816	103.19	5.85801	5.86384	5.67552	-13.3474	5.43085	5.46361	5.80121	5.67045	5.88515	39.0009	42.7473	36.0181	7.23923	5.94145	6.85211
6.504	6.117	6.024	328.193	340.735	318.053	5.49938	5.61394	7.99708	6.23098	6.26158	6.49368	-23.4513	-30.2232	-21.6203	98.0354	101.892	104.13	5.7888	5.92241	6.02239	-13.3058	5.53241	5.59746	5.82055	5.65557	5.90472	38.6962	43.309	35.7299	7.33107	6.0325	7.1004
6.557	6.277	6.152	330.207	342.825	319.748	5.77349	5.75097	8.13977	6.21197	6.43578	6.50044	-23.786	-30.1003	-21.9932	99.4615	102.708	106.482	5.82554	5.98162	5.82188	-13.1744	5.4853	5.49905	5.96486	5.71829	5.98333	39.4067	43.7795	36.8908	7.43405	5.94537	7.23357
6.583	6.435	6.148	331.705	345.547	323.948	5.67444	5.7332	8.17638	6.39159	6.4041	6.54057	-22.832	-30.434	-23.083	101.023	104.324	107.569	5.9461	6.2298	6.11508	-13.3212	5.81518	5.79683	6.19552	5.78855	5.87688	39.5132	44.3638	36.4347	7.52649	5.90851	6.9845
6.646	6.394	6.136	334.368	348.071	325.289	5.82977	5.8072	8.294	6.51356	6.39743	6.51439	-24.5582	-30.875	-22.616	102.608	105.299	109.335	5.89507	6.13427	6.12379	-13.2657	5.68914	5.94803	6.22507	5.9574	5.9381	39.4287	44.5839	37.7769	7.50909	6.14737	7.14778
6.552	6.427	6.185	336.769	350.348	326.473	5.8594	6.05648	8.39266	6.54965	6.62811	6.60635	-24.082	-33.299	-23.6351	103.828	107.165	111.084	6.1001	6.28627	6.15337	-12.9928	5.91391	5.79027	6.19289	5.90055	6.06553	40.2325	45.1242	37.6711	7.54418	6.03155	7.11761
6.771	6.461	6.182	339.301	351.729	329.58	5.83944	5.83757	8.3895	6.48009	6.75125	6.8907	-25.2562	-32.6831	-23.113	105.053	108.934	112.101	6.11045	6.27669	6.19157	-13.2969	5.87317	5.91807	6.34154	5.97989	6.04731	40.3538	45.4616	37.6107	7.6413	6.20951	7.07477
6.766	6.558	6.217	340.812	354.428	331.919	6.08088	6.26321	8.2573	6.54606	6.67256	6.70051	-24.697	-34.9232	-22.2554	106.426	110.656	114.57	6.03409	6.25679	6.1595	-13.3475	5.89042	5.97964	6.36846	6.08062	6.12708	41.2603	45.9527	38.6572	7.92008	6.2638	7.33086
6.901	6.568	6.389	343.119	357.015	334.393	5.9078	6.05219	8.61954	6.71654	6.75788	6.83349	-26.1608	-33.2437	-22.628	107.88	112.272	115.743	6.20257	6.41455	6.4274	-12.9622	5.89136	6.119	6.48359	6.1632	6.183	40.9114	46.0345	38.6	8.10665	6.38215	7.42061
6.899	6.679	6.475	345.227	358.634	336.418	5.96312	6.3687	8.64439	6.83282	6.99539	7.12704	-26.805	-34.0591	-22.7152	109.869	113.412	116.686	6.26807	6.51347	6.34347	-12.8657	5.89932	6.08634	6.59787	6.12767	6.31776	41.6155	46.4904	39.4188	7.96966	6.45051	7.35718
7.177	6.743	6.637	349.346	361.91	338.868	6.25467	6.1265	8.676	6.9536	6.84793	6.91999	-25.111	-34.0389	-22.8678	110.589	115.076	118.939	6.30025	6.56026	6.41975	-13.0626	5.9985	6.11439	6.45734	6.31913	6.39608	42.2141	47.9161	39.8322	7.84711	6.53361	7.5422
7.269	6.747	6.616	350.894	364.159	341.21	6.29987	6.4149	8.5601	7.01659	6.96858	7.02073	-27.7604	-33.773	-23.182	112.873	116.218	120.023	6.47847	6.47596	6.47298	-12.8997	6.179	6.08383	6.63583	6.46983	6.50354	41.799	47.7123	39.5945	8.0152	6.64435	7.48335
7.152	6.872	6.518	351.88	366.086	343.877	6.37878	6.35857	8.99358	6.95383	6.9834	7.10173	-27.8706	-33.2394	-22.4983	113.453	118.112	122.102	6.48326	6.63173	6.70334	-12.5456	6.09687	6.18408	6.71705	6.41575	6.36706	42.8674	47.9239	40.9645	8.21928	6.76875	7.89327
7.319	6.982	6.672	355.011	369.126	344.518	6.35379	6.498	8.86702	6.99821	7.22145	7.23141	-28.4894	-36.4959	-23.5137	115.174	118.943	123.292	6.59452	6.76535	6.70129	-12.9875	6.41845	6.38331	6.74563	6.51624	6.72363	42.5136	48.0762	40.566	8.28091	6.68936	7.73452
7.402	7.139	6.733	355.725	371.908	348.177	6.47759	6.57677	9.0774	7.0435	7.17364	7.33825	-29.3223	-36.535	-24.616	117.252	120.837	125.409	6.55502	6.85261	6.76251	-12.816	6.16075	6.35883	6.87968	6.52282	6.6181	42.8246	48.7555	41.6455	8.11579	6.85825	7.73228
7.494	6.981	6.879	358.721	373.095	349.888	6.50371	6.33712	9.18121	7.21563	7.13065	7.19672	-27.93	-36.9276	-24.574	118.192	122.075	126.566	6.62575	6.75296	6.83905	-12.6197	6.24666	6.46407	6.90954	6.5689	6.62183	43.7771	48.5176	41.2412	8.38406	6.92125	8.06482
7.485	7.164	6.907	361.698	376.664	352.701	7.0233	6.8922	9.28009	7.26695	7.19883	7.22849	-29.0472	-36.9001	-23.8522	119.76	123.868	127.767	6.75398	6.94971	6.70409	-12.7378	6.47594	6.58209	6.92137	6.46541	6.89924	43.5156	49.4352	42.52	8.18738	6.9176	8.11178
7.508	7.297	7.031	362.653	379.484	355.11	6.7616	6.84789	9.31507	7.32793	7.2725	7.30796	-30.2087	-38.2302	-24.863	121.991	125.816	129.944	6.78471	7.0497	6.92181	-12.9786	6.49186	6.63878	6.98898	6.90494	6.93983	43.888	49.4682	42.1956	8.42558	6.92801	8.19421
7.647	7.226	6.965	366.882	381.958	356.879	6.95042	6.81938	9.26673	7.19745	7.3391	7.64154	-30.6646	-37.6749	-25.0904	122.721	127.148	132.017	6.78999	6.99943	6.91152	-13.0154	6.48017	6.67981	7.11116	6.76124	6.85502	44.718	50.7713	42.6766	8.577	7.165	8.3341
7.696	7.41	6.994	368.323	384.486	360.998	6.96721	6.70633	9.25518	7.41323	7.57017	7.74754	-30.3223	-38.17	-25.474	124.228	129.362	133.166	6.87364	7.17253	6.94816	-12.4774	6.73541	6.69558	7.15799	6.96821	7.1619	44.8549	51.0763	42.588	8.47342	7.1185	8.13942
7.9	7.543	7.23	371.233	385.49	360.645	7.11577	6.9005	9.45508	7.42881	7.46781	7.67923	-31.3243	-39.4818	-25.2931	126.055	130.299	134.746	6.99498	7.13493	7.06307	-12.7815	6.78551	6.68786	7.20334	6.81174	7.09338	45.2833	51.0968	43.5094	8.81179	7.15938	8.44398
7.95	7.555	7.188	374.046	387.455	365.18	6.853	7.0743	9.39753	7.63733	7.4936	7.59693	-32.5927	-39.7764	-25.32	127.228	132.426	136.272	6.97848	7.24624	7.26193	-12.7469	6.86655	6.74065	7.29742	7.15191	7.03156	45.612	51.9453	43.9961	8.9431	7.04179	8.62146
7.948	7.424	7.319	374.351	389.539	367.447	7.1377	7.02672	9.52596	7.59756	7.70151	7.83445	-32.136	-41.297	-25.4432	128.654	133.322	138.495	7.0974	7.28823	7.20325	-12.7492	6.92025	6.79656	7.42377	7.20617	7.27171	45.7611	52.5521	44.2908	8.91968	7.1446	8.56604
7.987	7.487	7.362	377.821	392.644	369.193	7.1866	7.08489	9.7544	7.75135	7.63339	7.93682	-32.141	-42.9391	-25.7332	130.931	135.073	140.121	7.24863	7.49329	7.32391	-12.7792	6.97953	6.996	7.42287	7.1035	7.29915	45.7868	52.818	44.7088	9.02108	7.49432	8.5354
7.934	7.79	7.374	379.336	396.14	372.439	7.26471	7.14029	9.57243	7.82633	7.87338	7.83767	-34.2874	-42.313	-26.0152	132.734	136.856	141.963	7.28746	7.48534	7.32212	-12.4919	7.10211	6.8857	7.65798	7.21321	7.37509	46.8401	53.0578	44.6598	8.91477	7.3648	8.73246
8.229	7.782	7.549	381.941	397.273	375.217	7.36867	7.30069	9.8662	7.75665	7.78338	7.82614	-31.5642	-42.49	-28.263	133.845	138.945	143.792	7.39603	7.55959	7.47926	-12.7033	7.02293	7.12404	7.52726	7.27967	7.25747	47.2143	54.101	45.4632	8.94981	7.23154	8.49137
8.417	7.983	7.678	384.763	400.373	376.512	7.40154	7.32684	9.77	7.85256	7.84697	8.02944	-33.5298	-42.4683	-27.529	135.763	139.989	145.292	7.45765	7.64051	7.49673	-12.6021	7.03522	7.02866	7.65587	7.31756	7.52144	47.3934	54.2187	45.5585	9.28639	7.56591	8.89997
8.376	7.838	7.603	386.125	402.548	379.709	7.68328	7.62414	9.88051	7.95874	7.83807	8.1147	-34.0968	-43.882	-26.6279	137.459	141.976	147.401	7.39955	7.83581	7.50324	-12.3789	7.12477	7.17641	7.77938	7.43549	7.65072	47.523	53.8179	46.3835	9.4104	7.66481	8.53537
8.376	7.896	7.779	389.256	403.486	381.835	7.46619	7.70251	10.2335	7.98234	7.98195	8.16218	-34.427	-44.5946	-26.565	138.246	143.598	148.49	7.45263	7.84887	7.69414	-12.2753	7.22304	7.20162	7.80585	7.60905	7.56513	48.3328	54.6905	46.4175	9.4526	7.59731	8.89438
8.422	7.992	7.871	391.182	407.144	385.673	7.72131	7.70006	10.2723	8.02897	8.1477	8.22019	-36.271	-44.9498	-27.1321	140.908	145.107	150.636	7.57864	7.7521	7.71148	-12.4305	7.39571	7.14762	7.81893	7.61147	7.83726	48.2532	55.2069	46.3468	9.30763	7.63479	9.01722
8.526	8.118	7.891	394.348	407.756	387.019	7.72632	7.63617	10.3735	8.15951	8.21291	8.37898	-35.521	-45.6993	-27.744	142.665	147.062	152.951	7.7128	8.03861	7.6607	-12.5523	7.40774	7.31786	7.99756	7.64708	7.79809	48.4565	55.9741	46.9472	9.3627	7.88649	9.41698
8.841	8.216	7.884	395.615	410.56	388.606	7.78843	7.70538	10.698	8.20697	8.36461	8.40828	-34.436	-45.864	-26.7129	143.585	148.151	154.042	7.66318	8.0439	7.89031	-12.3131	7.3886	7.45681	8.09076	7.82277	7.8442	48.6222	56.4519	47.9903	9.6789	7.78774	9.10281
8.747	8.46	7.979	397.391	413.694	391.974	7.72891	7.7089	10.4852	8.29375	8.45581	8.46356	-34.977	-46.5353	-27.6642	145.909	150.097	156.282	7.80276	8.03957	7.97251	-12.1596	7.55803	7.51501	8.20278	7.76485	7.98657	49.4754	56.7586	48.0484	9.4818	7.9843	9.268
8.798	8.424	8.193	400.132	417.03	393.585	7.7849	7.86582	10.4428	8.39667	8.30201	8.49964	-34.8649	-46.823	-28.7461	146.937	152.138	158.051	7.62435	8.10407	7.91354	-12.3482	7.62407	7.47684	8.11103	8.01551	7.99546	50.2802	56.7864	48.9018	9.75259	8.06436	9.35929
8.995	8.429	8.079	402.307	418.635	397.658	8.2981	7.9387	10.841	8.55194	8.46463	8.51114	-37.2122	-47.1098	-28.444	149.203	153.137	159.105	7.96783	8.29284	8.13042	-12.4236	7.63365	7.60117	8.21177	7.89965	8.14478	50.1546	57.1266	49.5866	9.90891	8.23607	9.35001
8.746	8.645	8.173	404.765	420.475	400.094	8.02816	8.02128	10.5656	8.49926	8.55165	8.75221	-35.764	-49.2151	-28.9051	151.071	155.688	161.419	8.03173	8.33674	8.18324	-12.2269	7.76275	7.7789	8.42085	7.93813	8.05359	50.1508	57.4443	49.0691	9.6569	8.403	9.4198
9.272	8.586	8.204	407.687	423.094	401.055	8.21297	7.80531	10.9888	8.67352	8.61927	8.61798	-37.09	-48.472	-28.8843	151.895	157.393	163.233	8.12364	8.44619	8.25816	-12.1765	7.81442	7.83077	8.35877	8.01459	8.25788	51.0786	58.2975	49.9765	9.92286	8.25569	9.6721
9.207	8.829	8.192	408.746	426.85	405.067	7.973	7.8789	10.8561	8.65382	8.7335	8.92291	-38.4173	-48.7223	-27.4332	154.45	159.051	165.236	8.17374	8.55931	8.34084	-12.0957	7.93146	7.69299	8.48645	8.25126	8.38178	50.7388	58.5937	50.3461	10.2304	8.3323	9.726
9.338	8.766	8.459	410.656	427.304	408.519	8.41088	8.23557	11.2604	8.62196	8.90281	8.83904	-37.9288	-49.9072	-29.8863	155.629	161.079	167.547	7.99942	8.62462	8.38062	-12.1183	7.91027	7.86637	8.50982	8.28898	8.37676	51.0125	59.3783	50.3876	10.2072	8.4514	9.78023
9.25	8.81	8.538	413.963	431.127	410.367	8.0182	8.35301	11.4888	8.89792	8.83779	8.99761	-38.2241	-49.5999	-29.4984	157.439	162.485	169.138	8.2388	8.72907	8.58059	-12.1893	7.93173	7.92852	8.50943	8.36931	8.46535	52.3447	59.6343	50.4156	10.1375	8.25318	9.705
9.447	8.956	8.635	416.582	433.782	413.366	8.6355	8.39421	11.5254	8.84539	8.88866	9.18239	-37.9961	-49.787	-28.6381	159.458	164.202	171.339	8.12986	8.76245	8.48918	-11.9693	8.169	7.95831	8.78642	8.50243	8.61654	51.424	60.0584	50.9233	10.3705	8.50068	10.0181
9.619	9.248	8.767	418.09	436.829	415.942	8.42011	8.38604	11.4802	8.75022	9.00069	9.17288	-39.2919	-51.4244	-28.642	161.453	166.613	173.094	8.41626	8.80454	8.53758	-11.9685	8.32265	8.15193	8.72673	8.42179	8.60629	52.2877	60.38	52.3025	10.3483	8.57304	9.9036
9.565	9.239	8.541	421.795	439.635	418.104	8.45071	8.6273	11.6292	9.03664	9.10532	9.36584	-41.369	-50.9411	-29.371	162.564	168.031	174.892	8.32172	8.76144	8.42601	-11.9993	8.34555	8.20386	8.86108	8.47743	8.83361	53.3891	61.261	52.4687	10.2396	8.0844	9.79008
9.671	9.147	8.673	423.183	439.559	420.371	8.5339	8.5888	11.8192	9.10071	9.00962	9.32519	-39.877	-52.695	-29.0251	164.491	169.845	176.265	8.43597	8.78271	8.61952	-11.9796	8.29713	8.17023	8.93332	8.66628	8.75731	52.9598	61.5282	52.2127	10.3565	8.59001	10.0945
9.62	9.373	8.792	426.381	441.722	423.384	8.71888	8.36097	11.6916	9.13135	9.12174	9.30191	-41.358	-52.4553	-29.516	166.683	171.995	178.84	8.50914	9.16695	8.83567	-11.9157	8.22858	8.14428	9.05434	8.77712	8.90216	53.4699	62.0014	52.8145	10.7147	8.7147	10.4965
9.893	9.413	9.227	429.725	444.969	424.364	8.95502	8.72937	11.6937	9.14067	9.23128	9.27452	-39.8762	-53.1457	-29.5517	168.737	173.941	181.118	8.89284	9.2353	8.84636	-11.716	8.50203	8.48425	9.16282	8.84946	8.96384	53.892	62.399	53.3529	10.6702	8.9144	10.1879
10.111	9.508	9.001	430.394	447.298	428.155	9.10257	8.8331	11.9183	9.29776	9.47003	9.40647	-41.484	-54.7839	-30.7432	170.423	175.682	182.044	9.0139	9.13377	8.93795	-11.7481	8.53834	8.52144	9.03778	8.736	8.99694	53.9081	62.7623	53.7356	10.9442	8.58773	10.39
10.123	9.469	9.178	434.54	450.727	429.36	8.93726	9.0799	12.2371	9.28711	9.30688	9.71538	-42.142	-52.777	-30.742	171.462	177.322	184.222	8.8712	9.31903	9.15095	-11.7571	8.6056	8.47209	9.20225	8.89053	9.19643	54.8943	63.3311	54.9146	10.9055	8.78139	10.4995
10.177	9.549	9.117	436.837	451.881	432.642	9.09093	8.99329	11.9756	9.38208	9.57186	9.74903	-41.1833	-55.006	-30.846	174.007	179.088	186.381	9.00229	9.44696	9.05003	-11.9183	8.60416	8.51556	9.15315	8.99164	9.05646	54.9326	62.6826	54.8075	11.0498	9.0689	10.5868
10.185	9.738	9.202	438.985	454.728	435.127	8.9408	8.84368	12.3259	9.2167	9.62787	9.71715	-41.706	-56.2123	-31.3278	175.903	181.387	188.629	9.0731	9.36276	9.17366	-11.7839	8.61606	8.62721	9.54948	8.89507	9.16775	54.9736	63.9499	54.7165	11.1361	8.95457	11.112
10.228	9.75	9.356	441.671	457.718	437.834	8.96443	8.98003	12.2146	9.5189	9.48726	9.8145	-42.9932	-55.3491	-30.673	177.589	182.819	190.018	9.1544	9.48563	9.14135	-11.9148	8.79565	8.69768	9.40218	9.08088	9.20666	55.5443	64.8939	54.8433	11.1003	9.082	10.9193
10.407	9.812	9.537	442.04	459.662	440.808	9.05533	9.07473	12.447	9.54677	9.79985	9.94316	-42.0374	-54.9726	-30.9656	180.125	184.929	191.802	9.11263	9.41839	9.26335	-11.7196	8.93718	8.75304	9.57037	9.10846	9.2729	55.713	65.023	56.4731	11.2298	9.20249	10.7264
10.349	9.906	9.416	444.224	464.179	441.166	9.3429	8.94417	12.3347	9.63593	9.71295	9.92108	-43.4028	-56.112	-31.6266	180.768	186.898	194.952	9.20778	9.65181	9.38695	-11.4796	8.82096	8.87253	9.57603	9.23305	9.45555	56.276	65.4754	56.4358	11.0516	9.2869	11.2896
10.415	9.9	9.63	446.203	462.875	444.396	9.3632	9.1956	12.7545	9.7744	9.92485	10.1254	-44.093	-56.9871	-33.394	183.534	188.145	195.746	9.33925	9.78389	9.37078	-11.5961	8.94552	8.78968	9.60153	9.29302	9.47087	56.3423	65.4729	56.3531	11.2147	9.227	10.8088
10.658	10.157	9.542	449.193	466.878	447.299	9.75057	8.91544	12.4677	9.86852	9.97816	10.2083	-43.8856	-57.727	-31.048	184.636	190.077	198.058	9.26007	9.70963	9.58933	-11.5223	9.05333	8.99208	9.63697	9.47306	9.5408	57.1436	66.8268	57.3275	11.3958	9.3387	11.1555
10.689	10.312	9.691	452.681	469.501	449.798	9.41038	9.24321	12.666	9.87077	10.1602	9.98321	-45.6281	-58.6273	-32.0293	186.447	191.998	200.03	9.47742	9.94054	9.65425	-11.4457	9.08371	9.06914	9.95513	9.43624	9.76195	57.2966	66.9777	57.7044	11.505	9.695	11.0236
10.93	10.18	9.649	453.477	472.847	451.45	9.67821	9.44657	13.0134	10.0401	10.1946	10.2572	-43.348	-60.6967	-31.718	188.688	193.646	201.655	9.49521	9.85704	9.68917	-11.4064	9.16001	9.06989	9.84438	9.66039	9.65035	57.2316	66.9675	57.8264	11.5757	9.5362	11.077
10.962	10.233	9.863	455.483	475.02	453.55	9.46097	9.4452	13.1559	10.1641	10.2363	10.2799	-43.4983	-58.8404	-31.825	190.67	195.506	204.295	9.6174	10.1218	9.79594	-11.512	9.36979	9.17124	9.97069	9.75531	9.75452	58.3798	67.461	58.1716	11.613	9.79672	11.3357
11.082	10.231	9.955	457.202	477.496	455.511	9.9067	9.48306	13.2286	10.1777	10.2243	10.5222	-45.6997	-61.6629	-31.7846	191.532	196.285	205.9	9.80311	10.2076	9.83315	-11.1858	9.33452	9.4507	10.0783	9.78358	9.82414	58.3737	68.2916	58.9477	11.4795	9.64754	11.4635
11.042	10.642	9.901	459.827	480.717	459.398	9.67737	10.0198	13.4096	10.1351	10.2695	10.6331	-45.128	-59.4648	-33.0069	194.312	199.713	207.963	9.75713	10.1185	9.91719	-11.1588	9.41204	9.28992	10.1371	9.75958	9.99093	59.0087	69.0912	58.8479	11.8734	9.71369	11.7882
11.051	10.679	10.254	463.295	483.429	460.971	9.8366	9.66753	13.5373	10.25	10.5751	10.7219	-46.6038	-60.8558	-32.3907	196.363	201.098	209.782	9.82467	10.2336	9.90895	-11.305	9.58051	9.37951	10.2211	9.85683	10.0853	60.0954	69.5746	58.9811	11.624	9.7527	11.5939
11.312	10.535	10.228	466.423	484.098	463.205	9.97351	9.61671	13.6474	10.4183	10.3892	10.608	-45.373	-61.0974	-31.6433	197.919	203.202	211.429	9.78547	10.3031	9.8919	-11.2718	9.56147	9.28614	10.1181	9.90793	10.2289	58.4861	69.7974	59.7237	11.766	9.6973	11.6417
11.36	10.474	10.227	468.73	487.447	465.278	10.1777	9.75542	13.5879	10.3736	10.3711	10.8946	-46.922	-60.7504	-33.503	200.514	204.97	213.709	10.053	10.3907	9.98625	-10.9878	9.78298	9.56857	10.4067	10.0811	10.2768	59.4736	70.062	60.2772	12.1277	9.87886	11.6375
11.264	10.873	10.31	469.441	490.621	468.357	9.94851	9.8366	13.6744	10.572	10.6436	10.8015	-46.472	-62.5281	-33.8148	202.008	206.774	215.465	10.1459	10.5776	10.3229	-11.1517	9.80307	9.6628	10.3793	10.1482	10.476	59.9091	70.6766	60.5625	12.3074	10.0972	11.6443
11.476	10.99	10.414	473.164	491.969	470.087	10.2579	9.7894	13.7768	10.4628	10.835	11.0257	-46.9258	-62.6408	-33.812	203.419	209.564	217.907	9.94922	10.6165	10.065	-11.26	9.71528	9.73098	10.3713	10.158	10.3287	60.2383	70.9626	61.3633	12.2767	10.0576	12.1154
11.473	10.985	10.609	475.123	494.637	471.959	10.2229	10.0772	13.9184	10.4279	10.6979	10.9041	-46.3988	-60.8462	-33.6173	205.877	211.147	219.506	10.1334	10.6547	10.3809	-11.1361	9.87694	9.74107	10.4353	10.3015	10.6331	60.4056	71.6598	61.7279	12.3559	10.2696	11.8074
11.63	11.055	10.539	478.799	498.4	474.646	10.408	10.5522	14.1853	10.7796	10.9553	11.1815	-48.4931	-63.959	-33.7671	207.687	213.364	220.937	10.2683	10.9791	10.3869	-11.017	9.96985	9.8538	10.7169	10.286	10.4651	61.1321	71.7152	61.6083	12.4689	10.3386	12.3267
11.629	11.144	10.653	479.839	499.065	477.143	10.5053	10.256	14.0983	10.7118	11.126	11.263	-48.218	-64.5726	-33.435	209.979	215.562	223.665	10.2794	10.8779	10.6666	-10.9662	9.91565	10.0064	10.6892	10.4934	10.6227	61.5687	72.0472	62.4219	12.448	10.3763	12.2402
11.838	11.192	10.839	480.7	502.476	479.193	10.2865	10.2423	14.2686	10.8559	10.8697	11.3956	-49.0886	-65.9119	-33.6998	211.659	216.704	225.597	10.4719	10.8981	10.6927	-10.822	10.0056	9.79519	10.7429	10.5694	10.653	61.6243	73.0206	62.6656	12.243	10.3079	12.3803
11.951	11.398	10.989	483.615	504.979	482.451	10.8308	10.5299	14.77	10.8178	11.1227	11.0976	-48.862	-64.9508	-34.2871	213.683	218.715	228.475	10.5867	11.0264	10.6627	-10.5258	10.0955	10.0289	11.0975	10.789	10.888	62.8126	73.7709	62.9298	12.6582	10.5423	12.2453
12.038	11.511	10.961	488.419	507.121	483.142	10.6374	10.3837	14.3195	11.0132	11.2178	11.4085	-48.6266	-65.7441	-34.3789	214.885	221.526	229.641	10.4483	11.1136	10.6839	-10.949	10.1109	9.97059	11.0664	10.816	10.7545	62.3952	72.7058	63.4276	12.4287	10.7625	12.4361
12.347	11.477	11.108	489.165	509.391	487.87	10.7874	10.6357	14.5899	11.2563	11.2528	11.5192	-49.0793	-65.401	-34.5122	217.47	222.972	231.674	10.6757	10.9971	10.7028	-10.5506	10.2285	10.2414	11.0499	10.8684	10.8759	62.2386	74.6108	63.5698	12.9267	10.6727	12.7175
12.135	11.619	11.054	489.559	510.451	489.883	10.8884	10.5439	14.7008	11.1629	11.5044	11.5224	-49.4202	-64.0086	-33.161	219.931	225.212	234.549	10.864	11.126	10.8141	-10.5466	10.4515	10.2401	11.2944	10.9074	10.9921	63.064	74.9104	64.9068	12.6339	11.0282	12.6132
12.167	11.643	11.188	495.106	512.938	491.319	10.9725	10.6767	14.7684	11.3547	11.4028	11.5306	-50.1473	-66.8467	-36.4388	220.614	227.484	236.202	10.8419	11.2186	11.0808	-10.4965	10.5268	10.3069	11.3262	10.8828	10.9994	64.0173	75.4666	64.4256	12.8166	11.0192	12.7379
12.345	11.651	11.294	496.051	516.474	494.108	11.2338	10.6329	14.686	11.4215	11.4604	11.5568	-49.371	-63.9559	-34.283	223.53	228.97	238.536	10.8624	11.324	10.9613	-10.5945	10.5933	10.2919	11.2082	11.0907	11.089	64.3022	75.3449	65.1863	13.0454	11.208	12.3764
12.372	11.839	11.259	498.828	518.403	496.768	11.0012	10.9194	15.1915	11.5595	11.6616	11.7935	-50.8147	-65.844	-33.8342	225.676	230.936	240.242	10.9012	11.5408	10.9875	-10.8802	10.556	10.3772	11.3884	11.1285	11.3904	64.6515	76.0396	65.1524	13.2466	10.7462	13.0002
12.744	11.855	11.481	500.13	520.697	499.328	11.0757	10.8827	14.9263	11.5281	11.7413	11.9525	-50.15	-68.394	-34.31	227.874	232.794	242.154	11.1074	11.6209	11.2319	-10.3347	10.6596	10.2934	11.5345	11.3576	11.4262	64.9413	76.4518	65.7986	12.9558	11.007	13.0672
12.805	12.234	11.554	502.061	522.993	502.168	11.2874	11.1839	14.9983	11.6714	11.5905	12.0506	-49.309	-66.6899	-35.4564	229.555	234.47	245.043	11.1637	11.6227	11.2328	-10.6317	10.5843	10.5282	11.5402	11.4346	11.4288	64.6002	76.7139	66.328	12.9581	10.8928	13.0578
12.831	12.16	11.541	504.925	527.007	504.496	11.3446	10.9893	15.3503	11.7894	11.8334	11.9836	-51.656	-68.064	-35.15	230.393	235.98	246.79	11.1512	11.5318	11.255	-10.4279	10.8768	10.4853	11.4089	11.4752	11.5136	65.9695	77.0974	66.6232	13.1192	11.1071	13.16
12.804	12.26	11.849	507.168	526.967	506.852	11.0275	11.0013	15.3627	11.6666	11.8836	12.2422	-51.1513	-67.536	-34.452	232.512	239.578	248.004	11.255	11.8331	11.3771	-10.2827	10.9956	10.7887	11.7337	11.5555	11.6648	65.9403	77.6406	67.1156	13.3636	11.3346	12.9855
12.922	12.281	11.767	510.978	530.305	508.551	11.4005	11.151	15.312	11.994	11.7953	12.2051	-50.4536	-67.4911	-35.1049	234.833	241.581	251.435	11.2306	11.9308	11.3703	-10.4983	10.9821	10.6355	11.8664	11.6587	11.847	66.7606	79.2204	67.8606	13.3206	11.5464	13.3382
13.053	12.482	11.899	513.638	533.705	509.901	11.5402	11.3898	15.8203	11.9233	12.0988	12.083	-52.8272	-69.0883	-34.785	236.838	243.198	253.52	11.4348	12.0425	11.6273	-10.184	11.0327	10.9039	11.914	11.4427	11.8167	66.4644	78.3503	67.7916	13.8645	11.3099	13.4934
12.962	12.446	11.817	513.98	534.998	514.32	11.4243	11.4989	15.8986	11.916	12.1066	12.3183	-53.994	-68.6694	-37.9871	239.409	244.816	255.087	11.5722	11.9103	11.6628	-10.0251	11.1183	11.0223	11.7756	11.8239	11.9234	66.8448	79.2842	67.9309	13.4037	11.5986	13.1228
13.336	12.464	12.063	516.629	536.246	517.875	11.4072	11.4365	15.8874	12.1175	12.3379	12.4529	-54.2308	-69.2036	-35.6424	240.846	246.964	256.762	11.6128	12.0573	11.561	-10.0521	11.0905	11.112	12.078	11.7279	11.8229	67.7351	79.5462	69.3951	13.3151	11.7243	13.3489
13.14	12.614	12.125	520.04	540.7	518.678	11.6118	11.5469	16.0111	12.2252	12.105	12.6002	-53.4879	-69.559	-36.5461	242.083	248.506	258.876	11.5504	12.1796	11.9058	-10.0336	11.0931	10.8831	11.9013	11.8619	11.9867	66.7807	80.4579	69.2943	13.676	11.5633	13.5827
13.209	12.609	12.281	522.298	542.276	522.495	11.8706	11.602	16.0034	12.2695	12.3062	12.6958	-55.588	-70.4173	-35.062	244.74	251.121	261.844	11.6362	12.3648	12.0926	-10.1832	11.2226	11.0072	12.2767	11.8241	11.9161	67.8836	80.9274	69.1562	13.9632	11.3946	13.6652
13.431	12.697	12.392	522.979	544.827	522.884	11.6612	11.2219	16.4444	12.327	12.3317	12.6218	-53.728	-70.735	-35.8859	247.526	253.588	263.964	11.723	12.473	11.8498	-10.3336	11.4809	11.2292	12.2452	12.0698	12.3303	68.2238	81.2257	70.4062	13.8724	11.8207	13.8857
13.5	12.845	12.383	525.18	546.678	526.868	12.0116	11.5834	16.4006	12.2572	12.5284	12.899	-56.3293	-70.4393	-35.3307	249.031	255.154	266.343	11.7776	12.5074	12.1141	-10.0506	11.2766	11.148	12.6266	11.987	12.2984	68.0041	81.2054	70.5568	13.976	11.8384	14.2
13.734	13.196	12.627	528.122	550.382	528.4	11.8018	11.5299	16.3786	12.4208	12.5684	12.8286	-55.5527	-70.6271	-35.6629	251.093	256.741	267.925	11.7964	12.6484	12.1367	-10.4255	11.6602	11.4116	12.4908	12.0729	12.4639	68.3586	82.1233	70.7407	14.0103	11.763	14.0855
13.684	13.242	12.485	529.495	552.146	532.145	12.1121	12.0995	16.4948	12.5772	12.8171	13.1426	-55.156	-71.692	-36.401	253.405	258.45	270.529	11.9138	12.62	12.2069	-10.1337	11.6474	11.5101	12.5281	12.1028	12.5228	69.0775	81.8027	71.45	14.1225	11.8362	13.8733
13.831	13.194	12.514	531.563	552.138	533.23	12.446	11.6753	16.6422	12.7426	12.8051	13.0992	-55.933	-72.784	-36.043	255.305	261.253	272.993	12.2884	12.7784	12.4306	-10.1229	11.6143	11.4671	12.5846	12.4343	12.5902	69.8314	82.9832	71.7134	14.128	12.0436	13.9575
14.191	13.144	12.607	533.688	555.891	535.694	12.3537	11.9568	16.8465	12.6568	12.7358	13.0663	-54.7597	-71.8171	-36.5489	257.048	263.486	273.739	12.3346	12.7123	12.4305	-10.1242	11.6288	11.532	12.6994	12.3908	12.8767	70.4962	82.5906	71.79	14.4593	11.9144	13.9498
13.907	13.296	12.74	535.932	556.545	539.99	12.1608	12.3473	16.8669	12.6636	12.7279	13.2122	-57.073	-71.6567	-38.087	259.022	265.299	275.925	12.4488	12.8068	12.5221	-10.1191	11.7927	11.4881	12.8979	12.3074	12.7526	69.7714	82.9645	72.8051	14.3664	12.1932	14.2162
13.974	13.375	12.704	538.028	559.462	540.51	12.6198	12.1639	17.0723	12.8876	12.9786	13.1902	-54.453	-74.2732	-36.8294	260.276	267.305	278.086	12.4665	12.8857	12.6979	-10.3964	11.866	11.7739	12.9545	12.55	12.8535	71.2968	84.2035	72.9597	14.4361	12.2898	14.5124
14.016	13.306	12.95	540.142	563.902	542.699	12.4751	12.1644	16.5976	12.9219	13.1426	13.4653	-56.5514	-73.291	-36.7512	263.279	269.13	280.536	12.4551	13.1149	12.6441	-9.77843	11.8508	11.6531	12.8943	12.7632	12.7963	70.7675	85.2564	73.9933	14.7874	12.3587	14.5894
14.276	13.635	12.811	542.178	563.268	546.178	12.5928	12.3656	17.1842	13.0238	13.1762	13.5633	-57.518	-72.658	-36.515	264.79	271.851	282.188	12.5318	12.8836	12.6377	-10.2822	12.1479	11.7854	12.9958	12.7483	12.9083	71.2728	85.6308	73.8211	14.862	12.3776	14.5558
14.432	13.973	13.207	545.422	567.81	548.997	12.5126	12.7649	17.2315	13.0508	13.3415	13.5904	-56.4832	-73.7947	-38.079	266.778	273.353	285.352	12.5667	13.0751	12.7966	-10.0609	12.1075	11.9419	13.2817	12.7975	13.1155	71.5493	85.8062	75.0524	14.863	12.3011	14.4363
14.489	13.706	13.187	546.135	569.19	552.599	12.5689	12.7147	17.4566	13.2682	13.1758	13.5704	-58.243	-72.4268	-37.3766	269.858	276.754	288.032	12.7192	13.4251	12.913	-9.59546	12.1155	12.2369	13.2106	12.9455	13.0701	72.0454	85.6467	74.2198	14.9348	12.6207	14.8452
14.493	13.886	13.319	550.78	573.053	552.712	13.0211	12.591	17.3784	13.3354	13.3234	13.8993	-55.9332	-74.0778	-36.6604	271.36	278.471	289.18	12.8082	13.3544	13.0226	-9.84091	12.1984	12.2291	13.3592	13.1144	13.1398	72.6934	86.8319	74.5318	15.0556	12.6538	14.8406
14.403	13.873	13.25	550.512	575.54	556.612	13.0643	12.688	17.2823	13.421	13.3831	13.7457	-59.279	-74.1163	-37.2247	273.557	278.989	291.565	12.8515	13.3856	13.1176	-9.89001	12.3492	12.1198	13.4589	12.9346	13.2413	72.0469	86.8512	75.7052	15.0772	12.6428	14.8556
14.766	14.13	13.301	554.771	575.334	558.203	12.9276	12.8176	17.6507	13.5219	13.6135	13.9037	-60.1014	-74.714	-35.9058	275.578	281.541	294.363	12.9399	13.5496	13.112	-10.0296	12.2428	12.1861	13.4672	13.0484	13.2852	72.8528	87.5822	76.2401	14.9136	12.9372	14.9706
14.95	13.925	13.386	557.761	577.481	561.673	13.1501	12.879	18.0195	13.5548	13.5452	13.986	-60.2681	-74.3632	-37.7843	277.719	283.175	295.366	13.0154	13.3847	13.2451	-10.0223	12.4969	12.233	13.6704	13.3468	13.4747	73.7905	87.6281	76.602	15.3785	13.0258	15.2539
14.932	14.265	13.566	557.978	581.831	565.124	12.9317	13.0128	17.944	13.7233	13.9066	14.0479	-58.5616	-73.158	-37.7523	280.404	286.154	298.053	13.1249	13.6791	13.334	-10.0502	12.5662	12.4524	13.7196	13.5743	13.6071	73.6734	88.7202	77.1387	15.3573	12.847	15.329
15.05	14.223	13.655	561.193	583.502	565.79	13.2842	13.3467	18.4571	13.7122	13.8659	14.3158	-60.2741	-75.7823	-37.3902	282.258	287.443	300.819	13.2508	13.8319	13.599	-9.846	12.5202	12.4041	13.7484	13.3462	13.718	73.9346	88.6341	77.9061	15.3744	12.996	15.2894
15.058	14.425	13.88	562.72	584.596	569.373	13.1931	13.3039	17.8474	13.7159	13.884	14.33	-59.721	-76.3322	-36.6769	284.446	289.241	302.508	13.2184	13.8991	13.5846	-9.5765	12.6746	12.6702	13.8697	13.6177	13.7916	73.3896	88.6907	76.94	15.4119	13.0729	15.3561
15.062	14.462	13.956	564.367	586.713	571.346	13.2672	13.0619	18.1612	13.8753	14.0429	14.4857	-60.763	-76.9869	-37.5746	286.334	291.949	305.076	13.577	13.862	13.5971	-9.69244	12.6054	12.6892	14.0254	13.5534	13.8504	74.857	89.6784	77.6356	15.7289	13.2151	15.2743
15.338	14.671	13.928	567.743	590.752	572.581	13.4576	13.3358	18.5168	14.006	14.0235	14.3566	-62.145	-77.3937	-36.932	287.766	294.389	307.429	13.3928	13.9825	13.8273	-9.6451	12.7761	12.7056	14.021	13.7759	14.0042	75.2352	90.5815	78.4044	15.8998	13.0542	15.4011
15.245	14.66	13.971	568.807	591.713	577.056	13.7884	13.4206	18.3501	14.1489	14.208	14.5985	-60.9847	-77.0629	-37.2556	290.755	296.902	309.03	13.6426	14.2215	13.5664	-9.5354	13.0446	12.8558	14.1317	13.7451	13.9441	74.6654	89.9995	78.7169	15.3368	13.007	15.6274
15.475	14.747	14.034	572.44	594.654	577.939	13.4854	13.3993	18.8192	14.1217	14.2666	14.5661	-61.2347	-75.063	-36.7328	291.623	298.979	311.684	13.6424	14.1763	13.5726	-9.6434	12.9637	12.9325	14.182	13.8505	14.1258	75.6986	91.0486	79.945	15.6756	13.4672	15.61
15.503	14.801	14.198	572.473	596.535	581.607	13.4786	13.6304	18.6171	14.204	14.4545	14.4714	-61.954	-77.7322	-36.6758	295.882	300.168	314.762	13.8044	14.5427	13.9192	-9.42317	12.9563	13.0185	14.3985	13.959	14.0641	75.5894	90.2381	79.46	15.5854	12.8483	15.5696
15.724	14.991	14.313	576.751	597.261	583.558	13.6639	13.61	18.6195	14.3198	14.5068	14.8431	-62.85	-77.6649	-35.72	296.836	303.54	316.203	13.9726	14.3423	13.7529	-9.4878	12.9468	12.9764	14.3433	14.078	14.2781	76.7656	92.0417	80.442	15.9614	13.2168	15.7515
16.115	14.892	14.497	578.663	601.579	587.11	14.1902	13.4992	18.9779	14.4884	14.6425	15.0671	-63.4883	-75.7981	-36.709	298.568	305.463	317.669	13.9926	14.4416	13.7894	-9.14612	13.4244	12.9414	14.4667	14.1071	14.3402	75.8687	91.5823	79.9259	15.9256	13.603	15.8518
15.797	15.116	14.263	580.863	601.775	588.234	13.6431	13.7526	18.8554	14.6042	14.888	14.907	-62.828	-77.9309	-36.188	302.121	306.552	320.845	13.9896	14.6556	14.2208	-9.91073	13.4318	13.2398	14.4257	14.2575	14.6157	77.3518	93.3853	81.646	15.9244	13.4855	16.3299
15.829	15.183	14.655	583.117	606.245	590.556	14.0338	13.6061	19.0849	14.4982	14.6902	15.1035	-62.9909	-77.489	-36.971	302.898	308.293	323.75	14.0855	14.6891	14.346	-9.66832	13.1879	13.2789	14.6873	14.2453	14.5747	78.166	92.6665	81.8547	16.0765	13.9718	16.3754
15.979	15.239	14.632	584.747	609.059	594.391	14.2824	13.8892	19.3683	14.6761	14.7339	15.069	-63.329	-78.006	-35.495	305.647	310.692	325.343	14.2968	14.8341	14.2281	-9.57851	13.5521	13.4716	14.594	14.4496	14.6363	77.934	93.8184	81.653	15.9212	13.3555	16.3138
16.175	15.301	14.849	586.515	609.628	596.061	14.3504	14.0206	19.3029	14.7542	14.9312	15.2314	-63.6059	-78.754	-35.5571	307.93	314.019	327.42	14.4135	14.6871	14.3447	-9.35812	13.4837	13.3449	14.8183	14.5859	14.4483	77.9009	94.995	82.492	16.2367	13.4966	16.3609
16.451	15.23	14.702	587.783	611.927	599.971	14.6599	14.2482	19.4563	14.783	14.8584	15.3184	-63.965	-79.405	-36.635	309.413	316.367	330.092	14.4911	14.7822	14.4028	-9.48391	13.6757	13.4595	14.9264	14.7488	14.6742	79.011	95.2776	82.7954	16.7203	13.7164	16.3082
16.375	15.525	14.851	591.19	613.789	600.008	14.6302	14.344	19.7181	15.0646	15.0156	15.6168	-65.0683	-78.528	-35.5727	311.709	318.144	332.143	14.6408	15.1178	14.5679	-9.5976	13.8859	13.6826	14.9042	14.6373	14.814	78.5793	94.4731	83.921	16.4738	13.9503	16.5837
16.22	15.333	14.781	592.097	616.956	604.569	14.4813	14.109	19.6533	14.755	15.1519	15.6377	-65.528	-77.355	-35.1213	313.536	320.437	334.124	14.3662	14.9908	14.7287	-9.23576	13.5016	13.9586	15.0281	14.7309	14.9146	78.559	95.7809	83.9618	16.5729	13.8678	16.8135
16.518	15.639	15.013	593.702	617.531	606.65	14.6619	14.5665	19.4601	15.0499	15.2909	15.6827	-66.3333	-78.997	-33.79	316.957	321.754	337.396	14.6288	15.1419	14.8418	-9.2285	13.6806	13.9015	14.9866	14.8115	14.996	80.5606	95.9057	82.8649	16.6401	13.9675	16.6471
16.67	15.868	15.026	598.047	619.124	608.27	14.8836	14.2211	19.6975	14.8858	15.2209	15.7556	-66.245	-80.401	-35.369	318.572	323.721	339.861	14.8359	15.319	14.7815	-8.9697	13.6892	14.0755	15.2143	14.9998	15.1205	80.0788	96.653	84.171	16.7946	14.125	16.8838
16.937	15.949	15.304	598.254	621.802	611.684	14.8321	14.5053	20.0674	15.2187	15.5238	15.8073	-66.477	-81.571	-35.3319	320.563	327.009	342.363	14.8588	15.2983	14.7829	-9.1429	13.8734	13.9483	15.3598	14.912	15.1804	80.415	97.9595	84.0457	16.7391	14.14	16.8031
16.836	15.814	15.315	601.294	626.593	612.214	15.1342	14.7314	20.2865	15.226	15.3488	15.8781	-67.295	-79.47	-35.237	323.13	329.676	344.258	14.8808	15.555	14.9586	-9.24444	13.961	13.8561	15.3958	15.0273	15.3891	81.565	98.2949	85.2983	16.5212	14.4755	16.7888
16.922	16.201	15.461	605.367	628.204	616.478	15.001	14.712	20.1711	15.555	15.4909	16.1397	-67.196	-81.4529	-35.5849	325.343	329.905	345.873	15.0348	15.6209	14.9924	-8.84538	14.0488	13.8445	15.3603	15.0839	15.2339	81.444	96.9514	85.799	17.1177	14.5055	17.0252
16.888	16.145	15.419	604.508	629.372	618.398	15.0307	14.8116	20.2294	15.3224	15.7469	16.0007	-67.506	-78.695	-34.383	327.118	333.871	348.982	15.0413	15.6788	15.2213	-8.82693	14.1697	14.1622	15.542	15.3858	15.3587	80.7299	98.7059	85.2879	17.2751	14.6085	17.0745
16.941	16.428	15.707	608.757	631.967	619.693	15.2592	14.9342	20.3912	15.6629	15.6496	16.1853	-67.4184	-81.4226	-35.8627	328.854	335.902	350.67	15.1448	15.7279	14.9218	-8.971	14.2818	14.2708	15.6149	15.2912	15.597	81.896	98.3784	86.8423	17.314	14.8788	17.1124
17.586	16.478	15.557	611.425	635.264	623.876	15.1072	14.5249	20.8316	15.5983	15.7385	16.1419	-68.695	-81.49	-34.2693	332.602	336.908	351.954	15.3047	15.9677	15.0081	-8.8008	14.4103	14.3185	15.8471	15.5076	15.5856	81.8963	99.6131	86.8841	17.0558	14.5946	17.0762
17.404	16.509	15.769	611.327	635.52	624.355	15.0858	15.2403	20.5822	15.6713	15.9189	16.6272	-69.2389	-81.129	-33.872	332.614	340.157	355.621	15.4564	16.1481	15.2658	-8.66279	14.4208	14.3099	15.8499	15.5867	15.8114	81.7688	100.192	87.8608	17.5192	14.6141	17.2025
17.385	16.55	15.964	614.763	640.018	627.151	15.4668	14.8862	20.5734	15.8542	15.8985	16.2521	-66.209	-82.4692	-32.7942	335.377	340.356	357.774	15.3535	15.8994	15.3797	-8.52818	14.4237	14.4456	16.0427	15.6263	15.6914	82.1049	99.5725	87.9344	16.9268	14.7394	17.6165
17.433	16.5	15.989	615.872	639.999	630.678	15.7191	15.1659	20.8725	15.8075	16.1086	16.4321	-69.7659	-80.9721	-33.1783	337.948	344.399	359.82	15.2341	16.2123	11.6992	-8.92041	14.4643	14.5072	16.0047	15.8032	15.8399	83.0843	100.983	87.629	17.5667	14.5208	17.4805
17.321	16.877	16.018	617.944	644.143	631.985	15.8066	15.3768	21.1625	16.0108	16.3327	16.6107	-67.328	-80.167	-36.126	340.114	345.721	361.516	15.6472	16.3269	15.5244	-8.61061	14.5725	14.5129	16.264	15.7374	15.9735	83.3662	100.896	88.3088	17.6648	14.5809	17.4465
17.792	16.887	16.007	620.466	643.605	634.824	15.8844	15.8882	21.3604	16.123	16.5075	16.8845	-69.922	-81.8841	-33.5152	342.282	348.318	364.161	15.5116	16.0713	15.5182	-8.5609	14.5163	14.7547	16.171	15.7065	16.1588	84.218	101.965	89.268	17.7881	14.8008	17.8028
17.787	16.873	16.234	622.587	647.737	638.627	15.8687	15.3877	21.5635	16.1298	16.4813	16.7323	-70.03	-82.3451	-33.0178	346.272	350.914	365.746	15.934	16.3982	15.7716	-8.27951	14.6829	14.8102	16.1626	15.8575	16.1288	82.877	103.101	90.2958	17.4638	15.3878	17.7608
17.871	17.163	16.181	624.763	647.124	640.802	15.6365	15.6163	21.233	16.4592	16.5127	16.9877	-71.257	-83.0846	-33.195	346.829	353.422	368.995	15.7847	16.6101	15.5823	-8.4534	14.5819	14.7569	16.5817	15.9452	16.1348	84.6373	102.37	90.4016	17.8465	15.0646	17.4878
17.93	17.194	16.243	626.129	652.895	642.013	15.4829	15.8895	21.7167	16.2124	16.3897	16.7799	-71.991	-83.878	-34.3753	349.568	355.809	371.298	15.9835	16.2362	15.8854	-8.42023	14.9312	14.8463	16.4008	16.0824	16.4293	84.4413	102.533	90.767	18.0563	15.1635	17.8907
18.056	17.228	16.57	630.12	654.31	645.162	15.9838	15.9249	21.9286	16.5291	16.4958	17.041	-69.7469	-82.9806	-31.0439	351.761	356.491	373.234	16.0325	16.4865	15.8147	-8.6962	15.0647	14.7371	16.6198	16.1714	16.3634	84.508	103.892	91.3164	18.1655	14.9318	17.9463
18.47	17.459	16.744	630.188	653.774	647.504	16.2593	15.815	21.8076	16.4447	16.7495	17.2269	-68.448	-84.1126	-33.944	354.894	359.305	376.159	16.3035	16.7023	16.8535	-8.2539	15.0569	15.0868	16.7744	16.2846	16.3606	85.1112	104.195	91.217	18.074	15.4088	18.1054
18.215	17.479	16.578	632.087	657.633	651.133	16.1169	15.7286	21.9015	16.5422	16.8339	17.3662	-70.173	-84.7326	-33.799	356.799	361.167	377.461	16.2011	16.8221	17.0894	-8.09312	15.1204	15.246	16.6497	16.5193	16.4516	84.437	104.749	92.5064	18.1172	15.4611	18.4951
18.459	17.593	16.727	634.77	659.616	652.771	16.4905	16.25	22.3228	16.3918	16.8181	17.3426	-70.7582	-84.212	-30.909	358.519	364.72	379.966	16.4954	16.8284	17.1957	-8.0799	15.2713	15.4096	16.6602	16.3984	16.6416	85.038	104.682	91.802	18.6107	15.4094	18.478
18.458	17.533	16.851	637.596	662.241	654.32	16.2936	15.9995	22.2694	16.4733	17.2349	17.652	-73.7558	-82.417	-32.9649	359.235	366.407	383.352	16.2945	16.8275	17.2178	-8.42463	15.1899	15.3175	16.7519	16.4648	16.7705	86.1258	105.406	92.8438	17.9549	15.6523	18.4008
18.332	17.828	17.04	640.507	662.933	658.829	16.6289	16.3896	22.3095	16.8533	16.8262	17.5109	-72.543	-85.4212	-32.167	362.41	368.089	384.406	16.5134	16.8848	17.2414	-8.04033	15.237	15.3583	17.0217	16.5783	16.8479	86.4599	105.919	93.566	18.5695	15.6678	18.5342
18.793	17.982	16.866	640.936	665.752	660.338	16.8188	16.3691	22.0867	16.857	17.1434	17.6236	-72.3361	-84.7156	-31.823	365.332	371.87	389.286	16.6442	17.0401	17.5792	-8.39843	15.5728	15.3365	17.1455	16.6206	16.9679	86.8043	106.136	92.4678	18.6055	15.5899	18.6685
18.711	17.815	17.147	643.7	670.012	661.646	16.7174	16.1305	22.3854	17.1826	17.1318	17.9165	-71.367	-84.327	-32.168	367.923	372.741	390.049	16.7166	17.2581	17.4886	-7.9805	15.4841	15.4025	17.1701	16.7862	17.1967	87.3167	106.721	93.8489	18.3699	15.7864	18.8761
18.888	18.036	16.994	645.114	670.057	664.603	16.6554	16.2885	22.6258	17.1294	17.2828	17.9234	-71.8459	-85.2958	-35.582	370.699	376.189	392.187	16.7732	17.0622	17.3523	-7.86784	15.605	15.6657	17.2295	16.7078	17.088	86.3906	106.407	94.136	18.7159	15.7378	18.798
18.832	18.05	17.387	645.992	672.529	668.754	16.9592	16.3479	23.0883	17.2272	17.3841	17.863	-72.534	-86.195	-31.9852	372.056	377.427	394.904	16.907	17.2575	17.8762	-8.02873	15.858	15.5249	17.4298	16.9383	17.0661	87.707	107.578	95.7253	18.5587	15.7674	18.9305
19.096	18.176	17.369	649.994	675.302	669.731	17.2531	16.7016	23.0778	17.1438	17.5601	18.1016	-71.1244	-86.1709	-30.8071	374.572	378.987	396.737	17.0078	17.2933	17.5614	-8.23397	15.6262	15.8574	17.5348	17.1425	17.2021	88.8057	108.22	95.0504	19.0262	16.1021	18.961
19.147	18.35	17.5	652.173	677.549	671.93	17.1336	16.7427	23.0065	17.4396	17.4887	18.1347	-73.787	-86.8764	-34.0049	377.52	381.386	399.647	17.1035	17.5589	17.706	-7.7609	16.0461	15.8599	17.4541	17.0642	17.4238	87.7171	108.456	94.958	18.7823	16.0941	19.2732
19.106	18.317	17.57	653.528	678.253	672.686	17.3147	17.0812	22.6898	17.3119	17.9015	18.2617	-72.7341	-86.853	-31.4874	378.671	385.495	402.325	17.076	17.6146	17.8344	-8.16056	15.9902	15.9365	17.6942	17.2244	17.2699	88.8047	108.382	96.5639	18.837	16.4465	19.138
19.234	18.533	17.938	656.282	682.316	676.408	17.696	16.8102	23.2644	17.788	17.7352	18.3815	-71.539	-86.7643	-32.9216	381.002	386.149	402.547	17.1738	17.7135	17.9208	-7.79739	16.1583	16.0212	17.5858	17.4282	17.6513	89.0896	109.114	95.842	18.9294	16.0529	19.167
19.532	18.521	17.757	658.11	682.743	679.744	17.5417	17.0807	23.116	17.5851	17.9768	18.3211	-73.3268	-86.479	-31.484	383.982	389.525	405.709	17.1744	17.8362	18.1612	-7.45712	16.2316	16.1338	17.6739	17.3294	17.3449	90.0194	109.877	98.165	19.2146	16.348	19.4614
19.387	18.659	17.741	661.117	685.761	681.783	17.6457	17.2522	23.4191	17.8669	17.6838	18.4803	-73.1681	-87.431	-32.312	386.11	391.158	409.407	17.3027	17.9755	18.27	-7.9754	16.1401	16.05	17.8216	17.5076	17.6052	89.845	110.317	98.2157	19.1351	16.2095	19.6061
19.737	18.86	17.89	662.147	688.913	684.578	17.6053	16.714	23.5069	17.6585	17.9699	18.5897	-72.5251	-88.856	-31.503	389.053	393.034	410.969	17.4111	18.0729	18.1956	-7.53547	16.3694	16.0879	18.2678	17.6248	17.9824	89.699	110.74	97.1407	19.1331	16.4855	19.5334
19.731	18.863	18.259	663.54	689.499	686.368	17.6812	17.3408	23.9334	18.0164	18.1176	18.6467	-72.9208	-87.7761	-31.012	391.7	395.3	413.608	17.5175	18.0417	18.3028	-7.5538	16.4708	16.5757	18.1173	17.563	18.0061	90.0501	111.159	97.5792	19.2853	16.2763	19.5276
19.824	19.016	18.189	668.18	692.187	687.497	18.1581	17.5674	23.8321	17.9826	18.3645	18.7183	-73.2969	-88.2083	-32.247	393.562	398.528	416.239	17.4939	18.2397	18.3368	-7.7508	16.5192	16.4888	18.0097	17.5759	18.1349	91.0459	111.658	98.8196	19.1933	16.3855	19.5825
20.113	18.948	18.372	667.134	694.149	692.299	17.7736	17.6667	23.9276	18.173	18.3944	18.7984	-73.5257	-86.4859	-29.6089	394.204	399.664	417.98	17.7599	18.1179	18.5623	-7.43913	16.3726	16.4721	18.3404	17.8929	18.0656	91.579	112.548	98.723	19.6874	16.7683	19.5994
19.98	19.235	18.35	669.475	695.11	695.452	18.0273	17.5441	23.9334	18.1467	18.4101	19.0477	-74.074	-89.52	-29.8042	397.574	402.08	420.884	17.8603	18.6116	18.719	-7.3795	16.6772	16.6678	18.3935	18.03	18.1321	90.958	112.951	99.7066	19.734	16.5891	20.0915
20.209	19.285	18.368	672.157	699.738	695.667	17.8692	17.8792	24.1242	18.1736	18.3904	19.027	-74.811	-88.927	-30.3856	399.164	405.955	422.106	17.8375	18.525	18.6328	-7.49329	16.6113	16.7861	18.4836	17.9405	18.1689	92.111	113.471	99.462	19.9239	16.7124	19.9615
20.079	19.299	18.566	675.681	701.14	700.196	18.1456	17.4816	24.1327	18.4416	18.3395	19.166	-75.0437	-88.8071	-31.4936	402.334	405.871	425.476	17.7518	18.5956	18.6209	-7.5054	16.7185	16.6472	18.5156	18.0241	18.3867	92.0499	113.426	100.442	19.705	16.8396	20.2312
20.311	19.4	18.559	678.349	702.868	700.675	18.2222	18.0312	24.6644	18.4394	18.378	19.3289	-76.03	-87.277	-30.4571	404.011	409.252	426.241	18.259	18.5917	18.7454	-7.2913	16.9824	16.8018	18.4985	18.2076	18.5345	92.082	114.343	100.006	19.8811	17.3395	20.0986
20.415	19.535	18.655	680.226	707.43	704.285	18.3523	18.0805	24.6372	18.8677	18.8923	19.5966	-74.404	-88.7608	-32.24	407.411	411.923	430.236	18.1529	18.8292	18.9199	-7.30564	16.8939	16.9027	18.8393	18.2425	18.3856	92.049	114.634	101.632	19.9479	16.7878	20.2604
20.578	19.63	18.71	682.198	705.543	704.185	18.7748	18.0346	24.8004	18.6165	19.0427	19.4963	-76.7587	-88.5944	-31.5687	410.05	414.129	431.578	18.1933	18.8413	18.9178	-7.05174	17.0965	16.9885	18.8733	18.2231	18.4225	93.1449	115.053	101.585	20.111	17.1459	20.4537
20.917	19.809	18.888	683.518	710.623	708.304	18.6951	17.7463	24.9363	18.4243	18.7405	19.4756	-75.167	-89.896	-31.1899	411.526	416.119	433.797	18.3474	18.8041	18.9393	-7.1859	17.0979	16.7513	18.8583	18.3329	18.8386	92.7082	115.213	101.584	19.9936	16.9208	20.0362
20.857	19.892	19.212	684.6	711.255	710.811	18.5086	18.3825	24.8253	18.7788	19.0665	19.7472	-76.9623	-88.3979	-29.7714	414.743	418.754	437.462	18.3526	19.1599	19.2055	-7.14507	16.9823	17.1765	19.2791	18.5382	19.121	93.067	116.004	102.861	20.2001	17.0863	20.6961
20.908	19.99	19.266	688.955	714.281	712.541	18.6376	18.2106	25.2677	18.8513	19.024	19.9152	-76.5906	-88.9773	-30.7324	414.746	421.233	437.469	18.773	19.1966	19.194	-7.19569	17.344	17.4825	19.1176	18.7626	18.9025	95.3759	117.204	101.386	20.5009	17.3909	20.4896
20.936	19.813	19.014	689.763	718.217	714.601	19.0203	18.4479	25.0627	18.9599	19.1665	19.9756	-78.039	-89.586	-28.703	418.235	423.839	442.235	18.4995	19.2525	19.8484	-6.73013	17.3853	17.2538	19.3769	18.6932	18.8678	94.9536	116.804	102.578	19.9901	17.237	20.5586
21.063	20.25	19.163	691.589	719.771	718.812	18.9986	18.485	25.446	19.136	19.1648	19.8274	-76.3077	-89.6392	-32.469	421.649	425.486	443.208	18.8832	19.356	19.2984	-7.0859	17.3411	17.2631	19.3078	18.8012	19.1575	94.915	117.503	103.361	20.6396	17.6689	20.9558
21.449	20.406	19.474	693.586	720.474	720.181	19.1874	18.4062	25.0711	19.2408	19.6151	19.9548	-77.395	-92.9711	-30.4087	423.896	427.983	446.973	19.0427	19.4344	19.4716	-6.4706	17.4451	17.7191	19.5833	19.1124	19.0943	95.6582	118.391	103.964	20.7167	17.5205	20.8953
21.241	20.477	19.452	697.297	725.118	722.433	19.5575	18.8424	25.8257	19.259	19.4845	20.1742	-78.841	-89.718	-31.231	425.232	430.229	448.249	18.9172	19.4789	19.7582	-7.12703	17.6371	17.6021	19.5104	18.9574	19.4994	95.4776	119.064	105.568	20.7418	17.9351	20.9256
21.602	20.433	19.539	699.189	727.275	725.516	19.335	18.9192	25.5479	19.2828	19.3908	20.2327	-79.2402	-91.567	-29.5861	428.885	433.675	448.386	19.3032	19.4375	19.6464	-6.5141	17.8124	18.0141	19.5302	19.3316	19.4452	95.7262	118.509	104.81	21.2036	17.7243	21.1545
21.376	20.394	19.479	700.135	727.292	728.016	19.5769	18.6619	25.8732	19.4618	19.5697	20.0887	-80.2468	-89.6771	-30.0537	430.582	435.85	453.103	19.0655	19.6388	19.7367	-6.6131	18.0315	17.8634	19.9456	19.0374	19.3154	96.9216	118.826	105.845	20.9087	17.9265	21.0686
21.411	20.621	19.803	702.229	728.884	729.494	19.2137	18.9477	25.9091	19.4849	19.9085	20.4601	-80.0302	-88.1733	-30.824	432.528	438.434	455.78	19.3064	20.0158	19.8437	-7.0338	17.7708	17.9178	19.7271	19.3765	19.574	97.2433	120.706	105.394	20.9779	18.087	21.318
21.786	20.77	19.864	706.054	732.531	732.125	19.3664	19.1873	25.9199	19.6758	19.7077	20.5395	-78.9724	-92.595	-28.8739	434.365	439.803	458.407	19.491	20.0177	20.3339	-6.78241	17.6395	18.0346	20.051	19.2274	19.6224	98.01	120.763	106.61	20.966	17.8417	21.1785
21.647	20.575	19.884	706.245	734.615	736.393	19.8746	19.1649	26.0074	19.6238	20.0506	20.5966	-79.549	-92.0593	-30.548	437.476	441.619	460.226	19.2096	19.9272	20.2772	-6.42111	18.271	17.7965	20.1484	19.2292	19.6288	98.157	120.67	107.186	21.1465	18.0342	21.5576
21.752	20.895	20.068	711.826	736.216	737.892	19.6236	18.9863	26.141	20.0179	20.0164	20.7598	-80.038	-92.3702	-29.851	440.225	446.27	460.892	19.4427	20.0341	20.396	-6.36672	18.1202	18.2156	20.1047	19.6862	19.6419	97.6056	122.09	107.384	21.2022	18.2498	21.5891

## Sheet: FII activation (fluorometry)
			Activation of Coagulation Factor II (Prothrombin)
	Data are presented as [venom + substrate + zymogen] - [venom + substrate] i.e. the difference between the amount of substrate cleaved by the venom-activated zymogen compared to a zymogen-devoid control.
THR control Rep 1	THR control Rep 2	THR control Rep 3	Crotalus molossus oaxacus (Oaxaca) Rep 1	Crotalus molossus oaxacus (Oaxaca) Rep 2	Crotalus molossus oaxacus (Oaxaca) Rep 3	Crotalus molossus molossus (Houston, Texas) Rep 1	Crotalus molossus molossus (Houston, Texas) Rep 2	Crotalus molossus molossus (Houston, Texas) Rep 3	Crotalus molossus oaxacus (Sierra de Cuatro Venados, Oaxaca) Rep 1	Crotalus molossus oaxacus (Sierra de Cuatro Venados, Oaxaca) Rep 2	Crotalus molossus oaxacus (Sierra de Cuatro Venados, Oaxaca) Rep 3	Crotalus culminatus neonate (Tlaltizapan, Morelos) Rep 1	Crotalus culminatus neonate (Tlaltizapan, Morelos) Rep 2	Crotalus culminatus neonate (Tlaltizapan, Morelos) Rep 3	Crotalus culminatus adult (Tlaltitenango, Morelos) Rep 1	Crotalus culminatus adult (Tlaltitenango, Morelos) Rep 2	Crotalus culminatus adult (Tlaltitenango, Morelos) Rep 3	Crotalus tzabcan adult (Solidaridad, Quintana Roo) Rep 1	Crotalus tzabcan adult (Solidaridad, Quintana Roo) Rep 2	Crotalus tzabcan adult (Solidaridad, Quintana Roo) Rep 3	Crotalus tzabcan adult (Oxkutzcab, Yucatan Rep 1	Crotalus tzabcan adult (Oxkutzcab, Yucatan) Rep 2	Crotalus tzabcan adult (Oxkutzcab, Yucatan) Rep 3	Crotalus mictlantecuhtli juvenile pool (Veracruz) 1	Crotalus mictlantecuhtli juvenile pool (Veracruz) Rep 2	Crotalus mictlantecuhtli juvenile pool (Veracruz) Rep 3	Crotalus mictlantecuhtli adult pool (Veracruz) Rep 1	Crotalus mictlantecuhtli adult pool (Veracruz) 2	Crotalus mictlantecuhtli adult pool (Veracruz) Rep 3
328.311	150.695	164.195	-0.28261	-0.16672	-0.107287	0.168633	-0.169843	0.009801	-0.40121	-0.10132	0.165857	-0.01973	-0.27825	0.18265	-0.062	-0.271	0.319559	-0.05759	-0.0128	-0.07814	0.51849	0.00698	0.10469	-0.27543	0.014949	-0.03831	0.131591	0.027127	-0.2499
382.61	184.264	201.291	-0.13747	-0.21423	-0.100003	0.191441	-0.20453	-0.14186	-0.46316	-0.29841	0.075774	-0.07063	-0.07406	-0.10889	-0.051	-0.307	0.259418	-0.22846	-0.06383	-0.18113	0.576421	-0.01742	0.052586	-0.255	0.03106	-0.01839	0.09404	0.121302	-0.31803
451.084	218.964	240.583	-0.21704	-0.23314	-0.055461	0.367642	-0.197186	-0.01519	-0.36969	-0.34721	0.013322	0.056692	-0.08832	-0.05039	0.068	-0.233	0.059	-0.0607	-0.01761	-0.01939	0.5486	0.053544	-0.00865	-0.15268	0.04402	-0.11108	0.187449	0.117414	-0.30297
528.364	259.656	286.801	-0.1431	-0.18356	-0.003869	0.247914	-0.048601	0.005348	-0.34407	-0.42311	-0.12803	-0.01022	-0.12907	-0.14772	-0.017	-0.131	0.100359	-0.04359	-0.01116	-0.17629	0.54172	0.107651	0.08569	-0.13369	-0.09772	-0.07902	0.194198	0.087603	-0.1927
607.636	301.905	336.046	-0.04799	-0.14417	0.065112	0.19869	-0.17585	-0.07657	-0.51703	-0.45803	-0.15998	-0.03963	-0.17431	-0.04461	0.036	-0.204	0.159411	-0.12968	-0.10101	-0.15904	0.583044	0.171032	-0.0346	-0.14	-0.00543	-0.04177	0.128347	0.204148	-0.14458
687.209	342.488	380.613	-0.19956	-0.20425	-0.065391	0.338951	-0.12533	-0.0172	-0.60398	-0.59898	-0.14473	0.094804	-0.2128	-0.01296	0.003	-0.207	0.175258	-0.09604	-0.04708	-0.13395	0.48828	0.088102	0.0033	-0.20418	-0.09175	-0.19533	0.05965	0.183511	-0.19506
767.792	385.296	426.053	-0.02633	-0.17009	-0.016634	0.310499	-0.16588	0.053663	-0.54627	-0.76247	-0.27739	0.047054	-0.11918	-0.11289	0.059	-0.155	0.18974	-0.1057	0.013942	-0.0981	0.514907	0.018551	-0.02977	-0.14068	-0.15122	-0.12897	0.09981	0.184366	-0.12343
849.924	425.145	473.939	-0.11963	-0.17531	-0.059839	0.25238	-0.10709	0.06303	-0.63755	-0.64804	-0.32939	0.01255	-0.1371	-0.04617	0.008	-0.054	0.127564	-0.03854	-0.0573	-0.02625	0.468631	-0.01464	-0.01358	-0.15124	-0.17751	0.018316	0.08405	0.156301	-0.22005
931.917	469.192	524.251	-0.07462	-0.23901	-0.01416	0.2345	-0.0904	-0.00471	-0.65843	-0.70192	-0.37282	-0.099	-0.16035	-0.06489	0.004	-0.065	0.04959	-0.14855	-0.02591	-0.11244	0.469374	0.191377	-0.04967	-0.21168	-0.20476	-0.0662	0.128041	0.19397	-0.16313
1016.98	515.619	570.713	-0.12251	-0.09942	-0.07505	0.30058	-0.166692	-0.05286	-0.71037	-0.75305	-0.46977	-0.05048	-0.07376	-0.19187	0.042	-0.138	0.07715	-0.05422	-0.04066	-0.08676	0.458738	0.070543	0.08703	-0.33578	-0.14494	-0.10979	0.14053	0.204359	-0.27357
1094.35	556.854	616.244	-0.03194	-0.19796	-0.06234	0.30507	-0.219189	0.032404	-0.91905	-1.01257	-0.47962	0.020333	-0.1724	-0.1209	-0.005	-0.165	0.123086	-0.10187	-0.0354	-0.12547	0.573187	0.060679	0.109678	-0.22237	-0.03994	-0.05436	0.01573	0.040581	-0.25006
1175.92	603.16	665.105	-0.09008	-0.17475	-0.113729	0.317	-0.0934	-0.06306	-0.70643	-0.91905	-0.50805	-0.00497	-0.08695	-0.09834	-0.055	-0.124	0.10928	-0.059	0.087606	-0.03544	0.562239	0.088003	-0.0096	-0.11088	-0.22551	-0.15043	0.084991	0.116147	-0.13936
1257.46	650.793	712.579	-0.00778	-0.14984	0.004029	0.245664	-0.091332	-0.04109	-0.92118	-1.10913	-0.71539	0.039737	-0.16592	-0.17261	0.051	-0.183	0.082337	-0.01425	0.23776	-0.08841	0.496072	0.04192	0.051917	-0.2332	-0.21299	-0.17756	0.172383	0.291319	-0.19529
1339.16	695.258	757.785	-0.16237	-0.2106	-0.054038	0.275292	-0.1016	0.060659	-0.89576	-1.40032	-0.7199	-0.02205	-0.20364	-0.09916	0.039	-0.202	0.09392	0.004478	0.23553	-0.13298	0.53763	0.110273	0.093961	-0.22713	-0.25313	-0.13458	0.11484	0.27541	-0.18924
1419.64	741.189	805.756	-0.1402	-0.16691	-0.071691	0.246989	-0.0668	0.063227	-0.91415	-1.41288	-0.68861	-0.0846	-0.13676	-0.11345	0.033	-0.044	0.018584	-0.05877	0.242582	-0.05342	0.42706	0.12901	0.009848	-0.1644	-0.24736	-0.24695	0.077402	0.201398	-0.12423
1498.55	790.285	855.292	-0.02809	-0.2294	-0.101852	0.34327	-0.12819	-0.10798	-1.03838	-1.62359	-0.78946	-0.07397	-0.15823	-0.02957	-0.008	-0.191	0.126581	0.01024	0.18754	-0.04022	0.586711	0.07801	-0.0187	-0.32592	-0.1587	-0.12115	0.18677	0.273994	-0.22585
1581.73	833.478	907.408	-0.04927	-0.21269	-0.025688	0.367088	-0.138681	0.033818	-1.04935	-1.67596	-0.80176	-0.03447	-0.26328	-0.0285	0.032	-0.226	0.036101	-0.06254	0.197632	-0.02008	0.444066	0.001423	-0.02863	-0.26114	-0.26545	-0.21145	0.1177	0.19593	-0.1922
1662.2	879.894	952.825	-0.06079	-0.15729	-0.169136	0.3042	-0.07794	-0.07148	-1.14221	-1.80553	-0.92934	-0.0785	-0.17084	-0.01	0.09	-0.15	0.064412	-0.06814	0.182167	-0.05251	0.359392	0.100536	0.071176	-0.23912	-0.18827	-0.14963	0.108607	0.181271	-0.11386
1745.99	928.641	1006.25	-0.0768	-0.17087	-0.029749	0.252376	-0.161173	-0.0458	-1.12134	-1.77633	-0.88267	-0.04963	-0.15291	-0.12289	0.002	-0.099	0.00963	-0.08188	0.13747	-0.09585	0.453442	0.071804	0.03859	-0.30903	-0.19051	-0.12015	0.066589	0.21166	-0.13094
1832.26	975.636	1057.32	-0.10444	-0.16327	-0.153333	0.233558	-0.10745	0.041481	-1.22522	-1.91905	-1.09661	-0.01548	-0.13662	-0.08011	0.074	-0.136	0.065597	-0.07144	0.154078	-0.09775	0.42583	0.135384	0.068693	-0.24674	-0.16648	-0.13895	0.136608	0.15168	-0.20991
1911.83	1023.67	1109.37	-0.16791	-0.12627	-0.115119	0.20676	-0.15249	-0.01476	-1.30456	-2.12713	-0.96152	0.042042	-0.23642	-0.09071	0.145	-0.207	0.056732	0.024957	0.22383	-0.0589	0.424178	0.106797	0.050961	-0.31589	-0.24364	-0.20915	0.190986	0.229989	-0.10384
1990	1071.16	1156.75	-0.03125	-0.09387	-0.177528	0.23687	-0.02998	0.06313	-1.36131	-2.15588	-1.1448	-0.01288	-0.12879	-0.08578	0.089	-0.052	0.01606	-0.00746	0.19406	-0.09642	0.40313	0.131834	0.037176	-0.336	-0.22376	-0.12868	0.06535	0.213243	-0.05459
2070	1119.55	1214.44	-0.02097	-0.17313	-0.179351	0.224178	-0.044612	0.046199	-1.36733	-2.33485	-1.13007	0.01064	-0.15603	-0.0354	0.144	-0.181	0.07541	-0.06489	0.20385	-0.05704	0.432956	-0.00819	0.0031	-0.29159	-0.31661	-0.14735	0.071234	0.135069	-0.15534
2160	1168.44	1263.99	-0.06808	-0.13552	-0.10963	0.325538	-0.132	0.01705	-1.29854	-2.42301	-1.30163	-0.07032	-0.19537	-0.08353	0.007	-0.19	0.010171	-0.12039	0.217671	-0.13291	0.452461	0.035651	0.09847	-0.39017	-0.37488	-0.2546	0.123739	0.24363	-0.12952
2240	1214.71	1315.22	-0.05372	-0.11763	-0.188223	0.166642	0.051119	0.099922	-1.49185	-2.49701	-1.34367	-0.17371	-0.14556	-0.08802	0.107	-0.052	0.0932	-0.11302	0.09872	-0.09586	0.348589	0.065186	0.013562	-0.4236	-0.30338	-0.28482	0.125999	0.267919	-0.09444
2320	1263	1371.33	0.028182	-0.16118	-0.13301	0.31962	-0.103207	0.037773	-1.5654	-2.73999	-1.51009	-0.02323	-0.06709	-0.10748	0.115	-0.235	0.115329	-0.05585	0.09949	-0.12747	0.403674	0.191599	0.04689	-0.44422	-0.40327	-0.27434	0.1521	0.30482	-0.16307
2400	1310.36	1421.45	-0.0106	-0.19683	-0.21331	0.23057	-0.094293	-0.03402	-1.64802	-2.89274	-1.54508	-0.05226	-0.05025	-0.14813	-0.012	-0.122	0.029532	-0.068	0.1969	-0.13193	0.318981	-0.03307	0.02707	-0.55597	-0.27882	-0.30831	0.079632	0.143407	-0.16585
2470	1360.16	1472.19	0.01658	-0.13859	-0.218343	0.168239	-0.00016	0.010572	-1.84926	-3.00017	-1.60163	-0.02709	-0.1408	-0.09364	-0.024	-0.118	0.072546	-0.04593	0.22608	-0.05365	0.42452	0.076498	0.055268	-0.49306	-0.35628	-0.17955	0.1265	0.31328	-0.16914
2550	1404.92	1523.6	0.02258	-0.20126	-0.222241	0.28121	-0.11783	-0.03129	-1.7347	-3.12025	-1.7025	-0.04803	-0.1511	-0.10807	0.134	-0.021	0.066591	-0.05089	0.139089	-0.09885	0.43505	0.077068	0.052173	-0.41787	-0.29909	-0.2377	0.1059	0.229072	-0.22809
2640	1457.36	1584.36	-0.03962	-0.14477	-0.15899	0.33045	-0.15973	0.06718	-1.88532	-3.19069	-1.91366	-0.13386	-0.07866	-0.13373	0.037	-0.146	0.072319	-0.11789	0.200292	-0.08064	0.39669	0.10836	0.147743	-0.62352	-0.29721	-0.28647	9.6e-05	0.20032	-0.15452
2710	1500.13	1631.62	0.048262	-0.08979	-0.229806	0.249111	-0.03955	0.048228	-1.98818	-3.42405	-1.82204	-0.02467	-0.07054	-0.01959	0.06	-0.128	0.04926	-0.01566	0.078744	-0.13472	0.332212	0.12668	0.10424	-0.59518	-0.30962	-0.23572	0.096744	0.24405	-0.14066
2790	1552.9	1690.75	0.026723	-0.14927	-0.192237	0.20373	-0.08774	-0.01223	-2.18387	-3.47536	-1.81035	-0.04152	-0.16034	-0.08453	0.059	-0.032	0.077446	-0.0855	0.128578	-0.11134	0.382359	0.03617	-0.05549	-0.4265	-0.32978	-0.37827	0.090888	0.212247	-0.1617
2860	1595.61	1742.18	-0.04906	-0.1592	-0.216121	0.35201	-0.08254	0.009737	-1.9936	-3.56843	-2.01899	-0.09022	0.01495	-0.13188	0.054	-0.016	0.025377	-0.10381	0.18898	-0.17612	0.36528	0.12049	0.026799	-0.55901	-0.46817	-0.32233	0.074896	0.259473	-0.26515
2930	1640.94	1790.63	-0.09409	-0.2206	-0.275061	0.244707	-0.009471	0.146736	-2.11474	-3.70502	-2.1551	-0.06675	-0.14333	-0.08464	0.079	-0.124	-0.10805	0.048952	0.131391	-0.02266	0.32324	0.10926	0.007459	-0.53691	-0.48794	-0.46792	0.0413	0.133427	-0.21532
3010	1692.76	1850.6	-0.04499	-0.2397	-0.32372	0.178692	-0.023752	0.074811	-2.15767	-3.82403	-2.0678	-0.06509	0.055309	-0.0636	0.073	-0.091	-0.12442	0.005664	0.09201	-0.18372	0.344238	0.0489	0.010622	-0.52497	-0.549	-0.431	0.04001	0.32376	-0.2445
3082.52	1741.79	1900.88	0.00367	-0.19162	-0.27192	0.23695	-0.014732	0.04716	-2.34058	-3.92664	-2.22978	-0.09717	-0.08327	-0.02243	0.062	0.035	-0.14494	-0.05761	0.216753	-0.07454	0.37733	0.09586	-0.04599	-0.59117	-0.45771	-0.40979	0.111758	0.29436	-0.15786
3151.86	1786.91	1947.3	-0.01509	-0.2325	-0.27094	0.33267	-0.009909	0.154883	-2.21726	-4.01082	-2.24207	-0.12064	0.002953	-0.13579	0.028	-0.08	-0.07533	-0.12706	0.178997	-0.03007	0.318576	0.02886	-0.01042	-0.61582	-0.32445	-0.36282	0.03484	0.303313	-0.15409
3220.55	1832.84	2004.89	0.125941	-0.22371	-0.21466	0.2978	-0.096228	0.103403	-2.2967	-4.1196	-2.4905	-0.01169	-0.06	-0.12272	0.123	-0.003	-0.04621	-0.06135	0.199756	-0.01607	0.336303	0.08465	-0.03843	-0.65742	-0.5359	-0.41281	0.154754	0.28997	-0.08129
3294.03	1878.06	2054.22	0.01565	-0.16009	-0.27471	0.193521	0.04647	0.021272	-2.41531	-4.34075	-2.5846	-0.21847	0.06582	-0.08403	0.075	0.082	-0.03994	-0.00191	0.10018	-0.14535	0.44154	0.057944	-0.01821	-0.62922	-0.43948	-0.34178	0.080604	0.288532	-0.12953
3356.29	1926.01	2097.18	0.049919	-0.18561	-0.228444	0.21942	-0.039759	0.10758	-2.52908	-4.30286	-2.72615	-0.04568	-0.0518	-0.01871	0.129	0.079	-0.05112	0.019076	0.042781	-0.03794	0.283762	0.08809	-0.09202	-0.77755	-0.34347	-0.42937	0.117078	0.19474	-0.25235
3415.92	1962.14	2145.85	-0.00723	-0.32272	-0.234949	0.20548	-0.058882	0.0225	-2.63618	-4.79433	-2.69933	-0.08378	-0.13228	-0.121	0.083	-0.111	-0.06859	-0.06566	0.169398	-0.19783	0.32737	0.06057	-0.04942	-0.58507	-0.46878	-0.35034	0.094454	0.238691	-0.20494
3489.96	2017.26	2202.24	0.03411	-0.26343	-0.159809	0.2437	-0.10364	0.107329	-2.64701	-4.87271	-2.77584	-0.11729	-0.1345	-0.1612	0.101	-0.095	-0.16942	-0.11211	0.131931	-0.14265	0.284328	0.000291	-0.02885	-0.63952	-0.56802	-0.52236	-0.00606	0.26989	-0.06809
3545.46	2055.77	2246.95	0.045132	-0.30348	-0.188408	0.300469	-0.072709	0.05261	-2.68842	-4.8514	-2.89211	-0.20517	-0.01081	0.002183	0.172	-0.018	-0.16061	0.057753	0.137711	-0.10852	0.24603	0.077022	-0.00837	-0.73402	-0.54804	-0.40407	0.077719	0.37003	-0.14045
3609.6	2097.57	2290	0.083448	-0.31253	-0.01964	0.223	-0.0422	0.042553	-2.82603	-4.93303	-2.95125	-0.15627	0.00713	-0.07415	0.118	0.04	-0.08172	0.021551	0.11738	-0.15894	0.378109	0.058651	-0.03733	-0.75559	-0.52084	-0.36848	0.077551	0.152528	-0.11221
3664.75	2147.19	2346.01	0.19488	-0.33452	-0.14008	0.200532	-0.115383	0.2252	-2.92418	-4.98762	-3.13601	-0.13893	-0.0775	-0.00735	0.075	0.006	-0.07084	-0.00795	0.078701	-0.10755	0.346424	0.05603	-0.05116	-0.66329	-0.53071	-0.47418	0.157862	0.322709	-0.15328
3728.95	2191.37	2391.66	0.20193	-0.25305	-0.05184	0.21777	-0.091747	0.105302	-3.03509	-5.09185	-3.24608	-0.12458	0.04074	-0.07462	0.084	-0.054	0.024941	-0.10461	0.097198	-0.1307	0.283393	-0.02839	0.02126	-0.67004	-0.61853	-0.43884	0.067007	0.3074	-0.20341
3782.38	2229.08	2435.36	0.216548	-0.27113	-0.184581	0.31708	-0.096511	0.055886	-3.03134	-4.9175	-3.20465	-0.22822	-0.05516	-0.11143	0.147	0.026	-0.08552	-0.03094	0.07728	-0.10723	0.30905	0.07069	-0.15121	-0.73911	-0.51224	-0.49985	0.160728	0.252307	-0.1728
3847.7	2282.04	2489.45	0.139003	-0.34398	-0.089908	0.199862	-0.064097	0.10127	-3.03762	-5.03242	-3.42625	-0.19551	-0.02579	-0.0905	0.19	-0.033	-0.12936	-0.09214	0.07514	-0.14762	0.209331	0.019796	-0.09464	-0.83075	-0.51698	-0.58492	-0.00592	0.24903	-0.07439
3899.06	2326.76	2537.87	0.28271	-0.21413	-0.111296	0.29323	-0.024563	0.107348	-3.04971	-5.10491	-3.37306	-0.24455	0.064203	-0.02999	0.139	0.056	-0.10893	0.057044	0.098832	-0.17252	0.220293	-0.05398	-0.10758	-0.78193	-0.63756	-0.60773	0.15819	0.26263	-0.03353
3944.06	2357.4	2578.65	0.178002	-0.29201	-0.08426	0.191772	-0.017223	0.181541	-3.14505	-4.98245	-3.61492	-0.14423	-0.03244	-0.00307	0.181	-0.065	-0.03365	0.056863	0.079541	-0.19416	0.238541	0.01984	-0.14988	-0.77888	-0.54176	-0.52784	0.04089	0.287744	-0.12402
3994.9	2409.22	2630.44	0.091362	-0.21526	-0.011669	0.227372	-0.021142	0.02484	-3.01816	-5.14024	-3.65663	-0.08946	-0.04048	-0.03493	0.162	-0.055	-0.03822	-0.05354	0.041142	-0.16653	0.231283	-0.05325	-0.13881	-0.70697	-0.58055	-0.63215	0.13496	0.297798	-0.1132
4043.32	2447.26	2675.84	0.09923	-0.21156	-0.084981	0.22845	-0.08868	0.140756	-3.26829	-5.29583	-3.68848	-0.17521	0.00735	-0.06789	0.087	-0.026	-0.08121	0.041661	0.075208	-0.16352	0.22813	0.007444	-0.09093	-0.84735	-0.58873	-0.51971	0.081331	0.314059	-0.14271
4089.57	2485.55	2716.54	0.10362	-0.30558	-0.07702	0.27692	-0.169674	0.22129	-3.07896	-5.09186	-3.95643	-0.22141	0.03624	-0.03696	0.034	-0.024	-0.14724	-0.06657	0.08886	-0.20174	0.200078	0.010639	-0.1416	-0.84476	-0.56073	-0.64798	0.162243	0.323411	-0.05317
4141.85	2531.21	2769.72	-0.0141	-0.37757	-0.3175	0.197459	-0.156231	0.08117	-3.39713	-5.23255	-4.12643	-0.14431	-0.02768	0.00873	0.054	-0.014	-0.11561	0.05949	0.019146	-0.15487	0.261462	-0.06378	-0.23322	-0.88305	-0.70527	-0.60058	0.114908	0.287726	-0.13444
4183.49	2567.7	2810.3	0.073438	-0.32146	-0.46519	0.248646	-0.12788	0.188736	-3.3688	-5.2476	-4.13923	-0.18392	-0.03767	-0.01342	0.042	-0.03	-0.0947	0.027224	0.045129	-0.17524	0.228893	-0.02375	-0.12281	-0.78668	-0.67146	-0.69872	0.145008	0.269793	-0.16983
4214.36	2593.96	2846.89	0.15823	-0.29352	-0.49944	0.31622	-0.05752	0.12961	-3.49827	-5.29125	-4.08978	-0.21722	0.013929	0.01075	0.104	-0.012	-0.07719	-0.01664	0.09051	-0.22503	0.230127	0.060548	-0.11346	-0.86836	-0.63983	-0.64982	0.107209	0.27378	-0.10017
4268.27	2647.65	2901.79	0.02562	-0.24013	-0.50843	0.182307	-0.208544	0.170308	-3.36436	-5.38639	-4.4432	-0.26927	0.008362	-0.03807	0.074	-0.079	-0.14875	-0.12859	0.045494	-0.17877	0.182737	-0.09071	-0.07211	-0.866	-0.64767	-0.71551	0.0913	0.300956	-0.12734
4306.45	2681.73	2939.58	0.045382	-0.28512	-0.511912	0.210427	-0.084488	0.202671	-3.45038	-5.51244	-4.40042	-0.28895	-0.0737	0.01268	0.022	0.06	-0.08037	-0.00497	0.13093	-0.05849	0.174788	-0.04529	-0.07394	-0.94127	-0.55447	-0.72817	0.21475	0.295607	-0.1342
4341.4	2712.06	2978.42	0.004236	-0.308	-0.49275	0.269042	-0.04531	0.119037	-3.08784	-5.52452	-4.37864	-0.22311	0.001021	-0.06997	0.048	-0.039	-0.09718	0.020729	0.07799	-0.11661	0.155439	-0.00426	-0.02498	-0.85224	-0.62956	-0.66393	0.081032	0.346801	-0.09057
4380.23	2759.72	3031.16	-0.02871	-0.26383	-0.509914	0.23105	-0.103969	0.142653	-2.42826	-5.56089	-4.79714	-0.26392	0.075171	-0.07401	0.121	-0.119	-0.15746	0.01782	0.094057	-0.21657	0.166159	0.04264	-0.17758	-1.01794	-0.61944	-0.69987	0.17583	0.259781	-0.04611
4404.65	2793.14	3062.1	0.016117	-0.22135	-0.363617	0.315094	-0.074539	0.184801	-2.46541	-5.64815	-4.78874	-0.19426	-0.02798	0.001267	-0.009	-0.092	-0.10542	-0.11212	0.064858	-0.07975	0.210968	-0.1545	-0.05808	-0.91049	-0.67774	-0.67449	0.124139	0.26923	-0.10348
4443.82	2827.35	3113.93	0.062226	-0.29046	-0.481428	0.180258	-0.038343	0.19787	-2.61768	-5.71925	-4.87491	-0.17857	-0.01786	-0.02665	0.134	-0.013	-0.07947	0.048383	0.07093	-0.06808	0.240403	-0.02572	-0.14424	-0.88022	-0.70146	-0.81089	0.174639	0.349367	-0.12023
4476.62	2870.63	3154.04	0.042853	-0.3406	-0.288563	0.252632	0.02125	0.169616	-2.74679	-5.898	-4.99858	-0.09881	0.093576	0.02807	-0.017	-0.046	-0.12824	-0.04707	0.146102	-0.15407	0.13127	0.04675	-0.17049	-1.072	-0.61268	-0.79192	0.156921	0.266648	-0.0589
4499.53	2906.6	3185.95	0.049767	-0.34714	-0.254059	0.28852	-0.15607	0.05828	-2.83081	-5.98309	-5.10253	-0.2316	0.08552	0.06129	0.027	-0.085	-0.10087	-0.11267	0.050004	-0.21257	0.098804	-0.01707	-0.17323	-1.0133	-0.67426	-0.72692	0.235137	0.278273	-0.12351
4520.32	2930.73	3223.78	-0.02267	-0.27451	-0.277209	0.152397	-0.10775	0.195746	-2.77258	-5.96865	-5.12375	-0.20248	0.04535	-0.0018	-0.01	0.016	-0.11973	0.0332	0.02941	-0.18309	0.193923	-0.05988	-0.11488	-1.13943	-0.52114	-0.78844	0.104359	0.26785	-0.05462
4544.5	2978.07	3274.98	0.051312	-0.2584	-0.271282	0.32901	-0.03472	0.203502	-2.58763	-6.35778	-5.50185	-0.17591	0.088507	0.019199	0.009	-0.054	-0.28158	0.041244	0.05583	-0.1064	0.194897	-0.18491	-0.10611	-0.94021	-0.59677	-0.86443	0.20777	0.278398	-0.08062
4563.36	3009.89	3303.45	0.016553	-0.32802	-0.25271	0.127921	-0.07027	0.097331	-2.75651	-6.24436	-5.32168	-0.2776	0.01548	0.06711	0.047	-0.071	-0.18122	-0.03708	0.109166	-0.12493	0.245449	-0.00246	-0.13843	-1.11204	-0.73517	-0.8406	0.064608	0.270424	-0.09535
4578.66	3034.84	3341.67	-0.04853	-0.29107	-0.309077	0.252331	-0.07661	0.07757	-2.81403	-6.3816	-5.56475	-0.20286	-0.00362	0.09861	-0.074	-0.004	-0.1901	-0.02993	0.01474	-0.18898	0.13598	-0.04483	-0.16648	-1.10436	-0.59453	-0.83409	0.09458	0.23959	0.016627
4610.27	3077.23	3390.73	0.01336	-0.28516	-0.436369	0.20531	-0.08881	0.17657	-2.85341	-6.52998	-5.76549	-0.20472	0.055976	0.085688	0.05	-0.028	-0.22624	-0.01706	0.120471	-0.18922	0.178908	-0.03052	-0.06718	-1.05161	-0.59899	-0.8896	0.089712	0.228373	-0.06608
4621.61	3110.99	3414.5	-0.00487	-0.27034	-0.589446	0.23007	-0.09984	0.093072	-2.9094	-6.89576	-5.80093	-0.2855	0.036321	0.06602	0.047	-0.068	-0.16417	-0.07125	0.07327	-0.16633	0.169786	-0.06522	-0.10841	-1.11648	-0.63435	-0.88656	0.150483	0.192542	-0.0519
4637.79	3138.59	3452.86	0.13624	-0.2234	-0.622586	0.14726	-0.061463	0.17327	-3.09789	-6.52976	-5.69135	-0.24242	0.04494	0.05192	0.049	-0.076	-0.22362	0.035281	0.03262	-0.26117	0.17489	-0.07728	-0.11492	-0.99872	-0.8369	-0.86263	0.080318	0.173693	-0.10762
4644.95	3173.21	3487.54	-0.07274	-0.26782	-0.66769	0.21916	-0.10859	0.062696	-2.91484	-6.78856	-6.24665	-0.14631	0.02546	0.001664	0.112	-0.066	-0.22484	-0.09233	0.100049	-0.19247	0.166954	-0.12157	-0.14654	-1.15447	-0.57799	-0.88404	0.21547	0.2994	-0.11811
4659.52	3215.62	3529.45	-0.05371	-0.28894	-0.7595	0.292897	-0.057703	0.117493	-3.13912	-7.29452	-6.21989	-0.20802	0.04914	-0.02542	-0.007	-0.028	-0.21575	0.005139	0.02575	-0.17006	0.05745	-0.12829	-0.20956	-1.24354	-0.65015	-0.93372	0.19267	0.173394	-0.08221
4673.33	3239.29	3562.46	-0.01108	-0.20562	-0.837193	0.165466	-0.08674	0.144967	-3.27501	-7.07615	-6.64131	-0.15634	0.02492	0.02851	0.01	-0.098	-0.21765	-0.01697	0.104761	-0.11576	0.203051	-0.02935	-0.10426	-1.21579	-0.59261	-0.86037	0.237904	0.219139	-0.0645
4683.76	3268.41	3593.23	0.063724	-0.23601	-0.855206	0.151081	-0.00084	0.139829	-3.34291	-7.20184	-6.68858	-0.25232	-0.02175	0.16581	0.086	-0.106	-0.27039	0.018734	0.070362	-0.11287	0.16792	0.031311	-0.11144	-1.15846	-0.65696	-0.97819	0.1876	0.20393	-0.07974
4690.75	3293.73	3618.01	0.00286	-0.17123	-0.35055	0.24486	-0.158099	0.136071	-3.23754	-7.38366	-7.06249	-0.19686	0.002742	0.127449	0.031	-0.037	-0.09946	-0.00521	0.05778	-0.09999	0.122714	-0.12265	-0.18577	-1.25309	-0.58266	-0.98354	0.24294	0.17208	-0.16456
4700.86	3331.83	3660.14	-0.00392	-0.24603	-0.482406	0.169837	-0.092674	0.04846	-3.26762	-7.52705	-7.04745	-0.15724	0.041183	0.06108	0.108	0	-0.16141	-0.02637	0.061119	-0.08056	0.129531	-0.06451	-0.17944	-1.30203	-0.72759	-0.88835	0.16591	0.10647	-0.14094
4708.71	3356.38	3682.31	-0.02008	-0.19888	-0.997513	0.17904	-0.09451	0.157414	-3.36514	-7.57104	-6.92084	-0.13922	0.029791	0.044153	0.105	-0.058	-0.0941	0.04242	0.071471	-0.1665	0.14732	-0.09506	-0.13151	-1.28877	-0.67065	-0.94645	0.302857	0.135498	-0.04321
4710.43	3386.11	3710.1	-0.09245	-0.17472	-1.0906	0.146362	-0.074927	0.101081	-3.57971	-7.74519	-7.21181	-0.2376	-0.00047	0.072757	0.116	-0.045	-0.12786	0.110663	0.09831	-0.13302	0.07409	-0.07767	-0.24961	-1.33558	-0.49661	-1.04117	0.247128	0.138579	-0.03164
4723.36	3423.79	3749.33	-0.05258	-0.26477	-0.72893	0.167382	-0.034081	0.115873	-3.56785	-7.94014	-7.66472	-0.15891	-0.03747	0.141014	0.019	0.008	-0.12765	-0.02439	0.15693	-0.14179	0.083848	-0.08667	-0.08622	-1.36862	-0.628	-1.04357	0.17404	0.111881	-0.05251
4725.96	3448.45	3776.66	-0.0903	-0.20664	-0.07774	0.198988	-0.153766	0.088502	-3.66252	-8.06265	-7.73286	-0.13997	0.026401	0.068967	0.039	-0.032	-0.02919	-0.00496	0.15441	-0.09554	0.18845	-0.03424	-0.2127	-1.49967	-0.59592	-1.02362	0.15216	0.19405	-0.02786
4724.91	3468.7	3793.02	0.01572	-0.24656	-0.046498	0.227724	-0.072783	0.042111	-3.52675	-8.24692	-7.85529	-0.20347	-0.03257	0.099949	0.07	0.017	-0.16001	0.03362	0.172338	-0.02244	0.164969	-0.04786	-0.18076	-1.32161	-0.59005	-0.9799	0.191757	0.230102	-0.05203
4732.1	3501.82	3837.19	0.014653	-0.21889	-0.6357	0.20435	0.02205	0.1292	-3.82534	-8.32142	-7.90842	-0.03257	-0.05542	0.15663	0.076	-0.092	-0.04093	0.035186	0.059091	-0.09137	0.11694	-0.00218	-0.07939	-1.34279	-0.71821	-1.10636	0.218258	0.20039	-0.08335
4735.67	3519.96	3860.62	-0.01507	-0.1767	-0.02412	0.192793	-0.060099	0.08881	-3.79078	-8.35781	-7.8535	-0.12168	0.0427	0.11405	0.044	-0.05	-0.07987	-0.04802	0.2134	-0.23382	0.186677	0.04752	-0.12161	-1.40372	-0.60172	-1.09025	0.219993	0.2053	-0.07223
4734.39	3560.26	3887.65	-0.02349	-0.18281	-0.002357	0.180674	-0.094668	0.103112	-3.95132	-8.57293	-7.96372	-0.1255	0.05344	0.105514	0.085	-0.01	-0.05993	-0.09289	0.172742	-0.05542	0.1845	-0.06571	-0.14016	-1.33436	-0.61256	-1.00769	0.209367	0.236348	-0.10051
4725.45	3575.22	3906.18	-0.05494	-0.26507	-0.099	0.2504	-0.087261	0.138959	-4.15092	-8.46543	-7.89995	-0.17197	0.017032	0.126262	-0.04	0.007	-0.13196	-0.04365	0.085414	-0.14251	0.073138	-0.07274	-0.20599	-1.40695	-0.65218	-0.99959	0.086531	0.188864	-0.07726
4734.9	3617.5	3943.27	-0.02304	-0.18302	-0.0224	0.219499	-0.077049	0.124599	-4.2765	-8.80447	-8.07842	-0.12646	0.015821	0.114909	0.013	-0.015	-0.05372	0.045701	0.12682	-0.13985	0.096677	-0.19503	-0.23568	-1.38207	-0.55947	-1.11166	0.109932	0.17191	-0.10567
4731.05	3621.07	3953.23	0.037836	-0.20028	-0.086999	0.326073	-0.073892	0.146501	-4.40272	-8.79902	-8.08002	-0.13519	0.02653	0.059603	0.093	0.097	-0.00492	-0.00485	0.132131	-0.1127	0.075978	-0.00965	-0.1486	-1.42388	-0.73401	-1.2111	0.207611	0.220533	-0.06522
4731.2	3657.75	3992.97	-0.00373	-0.20378	-0.01103	0.220513	-0.02765	0.142386	-4.62719	-8.96524	-8.36369	-0.15106	-0.04014	0.100968	0.147	0.038	-0.06422	0.113912	0.0421	-0.11018	0.106277	-0.05482	-0.22127	-1.49939	-0.75569	-1.1909	0.10128	0.171922	-0.17614
4724.62	3666.86	4007.71	0.00694	-0.24586	-0.04711	0.22914	-0.112832	0.166838	-4.62506	-9.23855	-8.33065	-0.16625	0.045984	0.062483	0.048	-0.046	-0.00526	0.072871	0.045584	-0.10582	0.18536	0.02019	-0.2006	-1.50201	-0.75945	-1.24543	0.13172	0.189349	-0.05795
4727.64	3702.52	4021.43	-0.04526	-0.15491	-0.071073	0.18052	0.017514	0.147371	-4.74779	-9.46498	-8.33204	-0.14032	0.01743	0.096846	0.115	-0.004	-0.03287	0.008229	0.08764	-0.18522	0.160818	-0.04812	-0.25154	-1.39842	-0.78953	-1.22966	0.205962	0.15213	-0.09898
4724.4	3719.92	4054.18	0.005	-0.20206	-0.97843	0.26039	-0.038671	0.12512	-4.78434	-9.57322	-8.43416	-0.25705	0.022317	0.085298	0.1	-0.077	-0.12724	0.055049	0.03002	-0.19529	0.206567	-0.00422	-0.29914	-1.47559	-0.72048	-1.23504	0.08373	0.175076	-0.06366
4721.22	3755.86	4079.41	-0.07845	-0.26985	-0.459503	0.187714	-0.01825	0.18495	-4.80422	-9.4379	-8.53705	-0.17969	0.061029	0.080374	0.078	0.038	-0.08958	-0.01723	0.10579	-0.17486	0.13846	0.03067	-0.15989	-1.48166	-0.78052	-1.20576	0.167871	0.1108	-0.09844
4713.52	3767.32	4098.53	-0.06875	-0.20919	-0.037531	0.222363	-0.070871	0.19289	-4.91739	-9.6975	-8.61124	-0.17181	-0.02291	0.104288	0.094	-0.049	-0.06811	-0.02657	0.06729	-0.14221	0.134663	-0.06716	-0.26756	-1.5589	-0.75219	-1.45762	0.24718	0.159358	-0.08176
4722.48	3798.1	4120.31	-0.06469	-0.27962	-0.04708	0.174512	-0.020629	0.21793	-4.93133	-9.73308	-8.45978	-0.06381	0.05895	0.09165	0.08	-0.082	-0.10897	0.035094	0.13045	-0.18241	0.153831	-0.06071	-0.18844	-1.61133	-0.76751	-1.40327	0.173433	0.128416	-0.08129
4710.72	3818.92	4128.77	-0.05177	-0.25057	-0.677637	0.171736	-0.05683	0.154254	-5.06739	-9.7098	-8.66389	-0.1036	-0.05133	0.009301	0.114	0.01	-0.01631	0.054221	0.119907	-0.11116	0.178772	-0.12289	-0.20012	-1.46579	-0.83082	-1.33339	0.219342	0.098148	-0.02722
4694.32	3831.88	4145.31	0.06972	-0.27206	-0.091644	0.21195	-0.063231	0.20626	-5.10399	-10.1013	-8.63512	-0.2201	0.04099	0.107598	0.123	-0.075	-0.03583	-0.01524	0.129111	-0.07771	0.11322	-0.0355	-0.11538	-1.51744	-0.85087	-1.45937	0.172257	0.14397	-0.13003
4710.18	3850.57	4181.92	0.009191	-0.29899	-0.144311	0.1019	-0.1343	0.060647	-5.26761	-10.1307	-8.93287	-0.04559	0.039871	0.20515	0.071	0.001	-0.03475	0.053356	0.10255	-0.1707	0.096391	-0.03452	-0.08479	-1.56373	-0.89665	-1.41094	0.104852	0.132308	-0.06623
4694.05	3858.01	4179.02	-0.04625	-0.24006	-1.18288	0.213302	0.01163	0.20905	-5.28647	-10.4084	-8.81654	-0.14435	0.023661	0.00529	0.054	-0.009	-0.03027	0.04155	0.076412	-0.17352	0.13682	0.03442	-0.14839	-1.6518	-0.76496	-1.30774	0.16803	0.281521	-0.16264
4687.42	3890.71	4209.42	-0.02386	-0.15548	-0.105027	0.17284	0.00025	0.256793	-5.04589	-10.4626	-8.89594	-0.13941	0.075708	0.060272	0.209	-0.026	0.00648	0.19119	0.032781	-0.17717	0.09098	0.04084	-0.14091	-1.60249	-0.93861	-1.41615	0.089596	0.13704	-0.03142
4686.05	3904.6	4220.57	-0.01942	-0.26866	0.013057	0.230839	-0.112104	0.238674	-5.37856	-10.5216	-8.82202	-0.1991	0.102486	0.119341	0.029	-0.034	0.001606	0.006443	0.039449	-0.22339	0.074879	-0.10276	-0.21877	-1.5354	-0.84928	-1.35613	0.181778	0.153024	-0.04657
4675.43	3922.88	4228.11	-0.02062	-0.1909	-0.27795	0.275814	-0.050414	0.187803	-5.23083	-10.4612	-8.80615	-0.12061	-0.02187	0.168028	0.076	-0.019	-0.03178	0.058992	0.0144	-0.11091	0.14493	0.009122	-0.11425	-1.50503	-0.96035	-1.43942	0.172476	0.177927	-0.14094
4662.59	3928.25	4241.71	0.00749	-0.21691	-0.198641	0.194089	-0.030857	0.16934	-5.26326	-11.1123	-8.90725	-0.16517	-0.05542	0.060419	0.172	-0.014	-0.03868	0.046453	0.104211	-0.12234	0.08346	0.01411	-0.17386	-1.71608	-1.00962	-1.4986	0.263923	0.15185	-0.21123
4668.62	3963.5	4270.62	-0.00966	-0.13563	-0.107489	0.21052	-0.158301	0.115888	-5.39451	-11.2347	-9.22441	-0.17506	-0.04753	0.12401	0.113	-0.083	-0.02073	0.084469	0.073793	-0.19252	0.165028	-0.0881	-0.1729	-1.60036	-0.93645	-1.45178	0.28509	0.182621	-0.10956
4656.47	3958.64	4274.94	0.023592	-0.25524	-0.132139	0.203673	-0.053413	0.17842	-5.45725	-11.3903	-9.05288	-0.20289	-0.06562	0.097039	0.129	-0.054	0.02048	0.08828	0.123882	-0.21996	0.10837	0.00266	-0.23453	-1.72961	-1.0247	-1.51464	0.318447	0.1837	-0.10895
4651.39	3991.41	4280.63	-0.00734	-0.24141	-0.075319	0.262484	-0.031034	0.240233	-5.58299	-11.3865	-9.15947	-0.17945	0.06227	0.000641	0.149	-0.058	-0.02009	0.11722	0.101317	-0.22324	0.13123	-0.01221	-0.20343	-1.61004	-0.86647	-1.54329	0.18129	0.11027	-0.05453
4645.97	3987.51	4294.14	0.04062	-0.22824	-0.169587	0.178322	0.02586	0.199093	-5.5765	-11.4696	-9.33512	-0.12604	0.03129	0.03401	0.15	0.02	0.043893	0.221584	0.012444	-0.13852	0.23242	-0.00867	-0.14694	-1.68531	-0.77715	-1.62236	0.21979	0.127159	-0.02945
4648.26	4011.61	4317.77	0.085627	-0.13596	-0.109379	0.187268	-0.05982	0.262948	-5.6314	-11.5447	-9.43423	-0.11715	-0.03878	-0.0035	0.101	-0.018	-0.03342	0.083274	0.03527	-0.19441	0.180863	-0.03357	-0.12723	-1.60273	-0.91146	-1.59442	0.192323	0.110952	-0.01408
4640.98	4032.43	4320.4	0.133022	-0.273	-0.103639	0.220538	-0.014494	0.205674	-5.72623	-11.9845	-9.33329	-0.20445	0.102792	0.119222	0.128	-0.001	-0.07737	0.00677	0.08706	-0.04021	0.056951	0.003273	-0.07895	-1.64339	-0.89449	-1.63276	0.21321	0.100213	-0.039
4629.37	4026.58	4328.78	0.056478	-0.14213	-0.134782	0.14389	-0.076363	0.167498	-5.81026	-11.882	-9.62017	-0.20312	0.04291	-0.03232	0.106	-0.007	-0.06795	0.06773	0.032728	-0.29539	0.103714	-0.05281	-0.15034	-1.74533	-1.00369	-1.56297	0.1819	0.09735	-0.05057
4631.82	4056.76	4340.48	-0.02434	-0.15282	-0.11126	0.10193	-0.03798	0.250891	-5.99207	-11.9049	-9.85422	-0.15399	0.08011	0.05815	0.038	0.027	-0.04272	0.131686	0.08077	-0.20542	0.13277	0.000107	-0.08837	-1.72798	-0.9805	-1.58038	0.128473	0.183463	-0.07009
4628.73	4064.45	4339.06	0.003563	-0.21132	-0.04696	0.187446	-0.037287	0.160864	-5.7448	-12.3031	-9.70287	-0.15018	0.089453	0.065758	0.019	-0.029	-0.05265	0.07707	0.054248	-0.13968	0.085878	0.01943	-0.17276	-1.70284	-1.00852	-1.55016	0.20028	0.13975	0.012738
4631.21	4081.73	4367.75	0.03518	-0.17465	-0.131739	0.15964	-0.131266	0.147958	-6.10699	-12.4168	-9.79793	-0.14774	0.047813	0.0849	0.148	-0.134	-0.00802	0.082741	0.032413	-0.12406	-0.03877	-0.0699	-0.18599	-1.85423	-1.02217	-1.59437	0.2023	0.112779	-0.001
4621.03	4082.62	4364.26	-0.0282	-0.13826	-0.115517	0.311321	-0.041234	0.153952	-6.16266	-12.5625	-9.72647	-0.14891	0.06623	0.04708	0.061	-0.068	-0.07869	0.003069	0.071203	-0.11342	0.114154	-0.00687	-0.14059	-1.78045	-1.07001	-1.58208	0.1058	0.042968	0.015088
4608.48	4099.29	4361.96	0.008651	-0.31192	-0.085831	0.197289	-0.0872	0.175092	-5.87219	-12.4168	-10.0285	-0.11201	0.138371	0.08753	0.095	-0.096	0.01744	0.06363	0.068604	-0.27776	0.09268	-0.03506	-0.07377	-1.82489	-1.04449	-1.61147	0.10624	0.117639	-0.06826
4623.39	4123.44	4387.53	0.0213	-0.23916	-0.167327	0.19052	0.01025	0.133592	-6.1265	-12.5838	-10.105	-0.07229	0.0166	0.104204	0.052	-0.1	-0.02464	0.03222	0.036454	-0.27692	0.11699	-0.02215	-0.08477	-1.8544	-1.0844	-1.62054	0.0423	0.10797	0.008621
4607.49	4112.08	4379.61	-0.01571	-0.22661	-0.1895	0.14292	-0.057577	0.18701	-5.9731	-12.6942	-10.0824	-0.21207	0.076061	0.00663	0.125	-0.053	0.023402	0.023511	0.069723	-0.08934	0.05703	0.061873	-0.08536	-1.92645	-1.07494	-1.66148	0.258321	0.157027	0.01195
4600.11	4134.12	4394.13	0.020944	-0.13725	-0.11386	0.220433	-0.074768	0.182319	-6.10413	-13.0926	-10.1291	-0.16933	0.062848	0.09734	0.11	0.004	0.007596	0.027898	0.024117	-0.12549	0.061523	0.05991	-0.07936	-1.81485	-1.17351	-1.76042	0.18047	0.08906	0.06164
4601.54	4140.15	4397.28	-0.03413	-0.18887	-0.07832	0.174961	0.002548	0.222199	-6.28348	-13.2058	-10.2107	-0.14495	0.168437	0.144101	0.068	-0.021	-0.05263	0.008826	0.00912	-0.1906	0.0788	-0.03738	-0.14069	-1.90776	-1.17362	-1.81979	0.12437	0.021756	-0.05229
4598.75	4141.76	4394.77	0.04843	-0.23501	-0.116504	0.303061	-0.008963	0.21283	-6.31969	-13.3204	-10.305	-0.16265	0.022942	0.118401	0.006	0.007	-0.09963	0.02588	0.038363	-0.24112	0.047411	-0.0039	-0.0091	-1.9804	-1.178	-1.69249	0.20463	0.153553	0.049419
4589.13	4155.22	4405.84	-0.02506	-0.12529	-0.34409	0.209321	-0.03675	0.153044	-6.39673	-13.7495	-10.4194	-0.15175	0.054173	0.082149	0.095	0.002	0.00337	0.087929	0.078441	-0.09226	0.17772	0.071633	-0.17956	-1.95196	-1.22934	-1.73665	0.119111	0.111242	-0.09341
4589.05	4160.48	4405.27	-0.00576	-0.19782	-0.044283	0.241113	-0.002352	0.182226	-6.34339	-13.6534	-10.4807	-0.14748	0.076772	0.01459	0.01	0.004	-0.00271	-0.04296	0.067626	-0.21261	-0.00682	0.119353	-0.10805	-1.99261	-1.20447	-1.78232	0.14899	0.097999	0.045231
4582.92	4159.53	4411.25	0.04258	-0.22081	-0.025836	0.24635	-0.030533	0.097101	-6.50542	-13.7295	-10.586	-0.21153	0.095177	0.067051	0.042	-0.002	-0.01495	0.030736	0.043457	-0.14641	0.12212	0.01055	-0.14648	-2.00863	-1.21271	-1.67914	0.13999	0.0669	-0.05106
4569.71	4166.85	4403.89	0.054961	-0.23284	-0.08621	0.258491	0.016931	0.113747	-6.50137	-14.0413	-10.6191	-0.21503	0.114479	0.099331	-0.012	0.066	-0.01531	-0.01035	0.032888	-0.23614	0.172147	0.02442	-0.13667	-2.01691	-1.23629	-1.73559	0.160166	0.08027	0.00542
4577.32	4186.6	4423.68	0.007823	-0.20283	-0.237584	0.224906	-0.037508	0.175737	-6.57607	-14.3676	-10.9194	-0.16582	0.044644	0.012128	0.092	-0.012	-0.04719	0.145163	0.05727	-0.14977	0.066616	-0.02708	-0.10878	-2.05944	-1.20901	-1.77773	0.18079	0.070173	-0.02228
4567.17	4190.87	4412.82	0.042171	-0.20351	-0.036861	0.16483	-0.03318	0.193318	-6.81466	-14.4939	-10.7997	-0.13812	0.05262	0.097197	0.132	-0.04	-0.06694	0.11809	0.065069	-0.16694	0.150498	0.001667	-0.07278	-2.05379	-1.21907	-1.80337	0.135763	0.214386	-0.01394
4562.74	4188.3	4406.65	0.07357	-0.2334	-0.126481	0.16089	-0.00227	0.17011	-6.86662	-14.4209	-10.9164	-0.19049	0.095416	0.159237	0.123	-0.077	-0.01098	0.06327	0.055191	-0.05359	0.05307	-0.05028	-0.01632	-2.10652	-1.31872	-1.74108	0.12101	0.103241	-0.00937
4549.67	4189.59	4406.75	0.071488	-0.24389	-0.024474	0.285152	-0.039109	0.170039	-6.79761	-14.5125	-10.88	-0.10821	0.2229	0.108668	0.07	-0.019	-0.05499	-0.02754	0.158642	-0.0958	0.080557	0.020961	-0.09078	-2.08097	-1.28833	-1.69598	0.092366	0.03053	-0.03128
4552.6	4195.29	4423.14	-0.06842	-0.22418	-0.259281	0.267794	-0.04468	0.146326	-6.7395	-14.7596	-10.9652	-0.14739	0.12443	0.018193	0.102	-0.015	0.02669	-0.01666	0.026689	-0.03504	0.16247	0.00529	-0.05302	-2.04433	-1.2328	-1.89602	0.217114	0.11567	0.006958
4553.12	4210.09	4423.03	0.005131	-0.18288	-0.373079	0.14728	-0.013946	0.165563	-6.87913	-15.0501	-11.3047	-0.08529	0.09576	0.07879	0.105	0.065	0.030153	0.03075	0.034784	-0.1967	0.04785	0.008716	0.02273	-2.22989	-1.32905	-1.85441	0.206881	0.10288	-0.04869
4540.8	4209.29	4422.02	-0.01684	-0.27741	-0.379128	0.180621	0.011936	0.127848	-7.2648	-15.1757	-11.0049	-0.06389	0.080049	-0.01629	0.103	-0.074	-0.06634	-0.02346	0.055564	-0.14453	0.13296	0.086196	0.017364	-2.06653	-1.38026	-1.94174	0.14328	0.158697	0.032601
4526.42	4205.73	4410.09	0.015718	-0.29898	-0.019478	0.17719	0.015541	0.089277	-7.4857	-15.207	-11.4193	-0.05068	0.16714	0.090351	0.054	0.052	-0.13064	-0.00723	0.09565	-0.22569	0.07579	0.015892	-0.0462	-2.22856	-1.25146	-1.83644	0.111112	0.165511	0.114721
4530	4225.23	4425.39	-0.01184	-0.18573	-0.024819	0.28612	-0.05178	0.150252	-7.4014	-15.2851	-11.4807	0.0102	0.131177	0.10305	0.056	-0.008	0.013469	-0.03904	0.09641	-0.10441	0.054712	0.039992	-0.03434	-2.24273	-1.33313	-1.92177	0.105183	0.122569	-0.07717
4534.41	4225.99	4427.97	0.06362	-0.20295	-0.030283	0.266381	-0.025352	0.137628	-7.48389	-15.6833	-11.4333	-0.09092	0.15979	0.068987	0.169	0.086	-0.05384	-0.06793	0.093086	-0.12388	0.05338	0.049292	-0.10919	-2.21807	-1.35517	-1.97018	0.06504	0.077614	-0.02424
4518.92	4222.08	4419.35	0.011383	-0.22593	-0.023989	0.240738	-0.0198	0.12951	-7.27412	-15.5776	-11.7768	-0.09791	0.086433	0.10451	0.085	0.08	-0.02867	-0.01596	0.100566	-0.10305	0.11381	0.083762	-0.10384	-2.3429	-1.34892	-1.94516	0.210093	-0.00423	0.022733
4511.85	4229.64	4409.92	0.075996	-0.28204	0.025646	0.255056	0.043224	0.232362	-7.29113	-15.8293	-11.6989	-0.15421	-0.01283	0.082803	0.054	-0.077	-0.00497	0.036747	0.037776	-0.05221	0.043601	0.0109	0.003589	-2.24372	-1.43707	-1.90299	0.13918	0.092507	0.033714
4505.06	4215.91	4405.09	-0.00435	-0.21008	-0.06118	0.172016	-0.044843	0.178907	-7.52643	-15.9972	-11.6249	-0.14369	0.098946	0.042957	0.21	-0.021	0.03435	-0.03278	0.06276	-0.13093	0.013992	-0.01739	0.128688	-2.30924	-1.35765	-1.99568	0.070229	0.11578	0.023093
4504.1	4239.55	4424.15	0.073206	-0.15197	-0.09732	0.303829	0.03174	0.19381	-7.79158	-16.1696	-11.6752	-0.04421	0.144919	0.09017	0.01	-0.111	-0.04951	0.016307	0.014092	-0.04218	0.070873	-0.00207	0.061328	-2.33836	-1.44229	-2.07054	0.13711	0.05505	-0.01084
4509.57	4242.96	4421.64	-0.06474	-0.17245	-0.044468	0.178933	-0.0652	0.11271	-7.52609	-16.4962	-11.8755	-0.20355	0.11454	-0.04521	0.049	0.04	0.058236	0.025897	0.09636	-0.04041	0.063712	0.085224	0.056761	-2.31791	-1.41655	-2.00531	0.11658	0.064036	0.031937
4499.51	4241.15	4415.27	0.00836	-0.18179	0.037263	0.2533	0.02171	0.154617	-7.88383	-16.6977	-12.1182	-0.0597	0.21218	0.119638	0.07	-0.057	0.024021	-0.0667	0.045791	-0.04177	0.03983	0.05302	-0.00833	-2.3606	-1.30799	-1.96194	0.09008	0.053001	0.016306
4486.4	4245.01	4400.76	0.08208	-0.22331	0.000477	0.228636	0.02226	0.1306	-7.96879	-16.7073	-12.1686	-0.06335	0.05587	0.06628	0.126	0.031	-0.07982	0.034142	0.109406	-0.06607	0.060429	0.01221	0.047234	-2.43018	-1.44453	-1.97895	0.174024	0.04491	0.064294
4477.78	4240.03	4399.2	0.04102	-0.15371	-0.049318	0.178603	0.010617	0.1395	-7.8348	-16.8229	-12.2695	-0.13395	0.095258	0.079226	0.07	0.011	-0.03588	-0.06534	0.052522	-0.13911	0.11184	0.088646	0.032479	-2.52274	-1.4037	-1.95412	0.198567	0.035796	-0.03493
4482.82	4249.86	4413.09	-0.03842	-0.22096	-0.020882	0.19637	-0.00076	0.244194	-8.1012	-16.8223	-12.1115	-0.14631	0.165259	0.080449	0.104	0.06	-0.07478	-0.00396	0.059474	-0.03734	0.107453	0.156792	0.064002	-2.45003	-1.46137	-2.04486	0.17913	0.024384	0.0386
4472.89	4248.4	4403.79	-0.05633	-0.28889	-0.046	0.312969	-0.07528	0.181471	-7.9055	-17.0196	-12.4677	-0.06496	0.105794	0.095724	0.108	-0.051	0.05249	-0.00237	0.070306	-0.13693	0.069482	0.01637	-0.02124	-2.63242	-1.50912	-2.20261	0.055	0.130757	0.003396
4468.99	4248.69	4399.35	-0.01499	-0.29438	0.027934	0.259373	-0.0039	0.24485	-8.25153	-17.5735	-12.223	-0.03377	0.062732	0.151912	0.053	0.041	-0.00949	-0.02543	0.04412	-0.07558	0.062821	0.03547	0.10907	-2.50516	-1.48855	-2.05469	0.072608	0.10868	0.11194
4461.63	4242.42	4390.94	-0.00121	-0.10373	-0.0389	0.24016	0.014321	0.27505	-8.20979	-17.0778	-12.4666	-0.00406	0.174979	0.110161	0.103	-0.034	0.0494	0.01238	0.09406	-0.05652	0.07261	-0.00953	-0.00732	-2.52848	-1.46474	-2.11447	0.20201	0.135853	0.074136
4454.98	4247.23	4397.73	0.03992	-0.20547	0.039398	0.22491	-0.07802	0.157794	-8.3232	-17.6248	-12.8438	-0.01453	0.152406	0.05757	0.088	-0.127	-0.01013	0.006871	0.052364	-0.01777	0.11375	-0.01215	-0.01018	-2.52919	-1.56425	-2.11043	0.1586	0.030593	0.135851
4459.64	4250.62	4391.42	-0.05927	-0.29867	-0.041512	0.18216	0.01652	0.20056	-8.4825	-17.6867	-12.564	-0.02871	0.132652	0.097728	0.068	0	-0.01136	-0.05935	0.053911	-0.19489	0.134309	0.10413	0.086602	-2.63938	-1.57872	-2.11763	0.132938	0.08532	0.007472
4453.3	4241.8	4390.56	-0.01089	-0.2206	-0.01282	0.215082	-0.01851	0.123754	-8.45052	-17.7745	-12.9817	-0.08392	0.078176	0.156818	0.01	0.072	-0.03189	-0.07421	0.058841	-0.07169	0.03612	0.06175	0.006193	-2.57406	-1.54804	-2.05255	0.049858	0.08562	0.026907
4445.24	4231.96	4372.17	-0.03096	-0.17914	-0.079552	0.28506	-0.00679	0.208012	-8.70816	-17.7265	-12.7571	-0.04742	0.06495	0.075631	0.111	-0.023	-0.02354	-0.07752	0.01625	0.012321	0.071349	0.029948	-0.03714	-2.59107	-1.54462	-2.2179	0.103531	0.17543	-0.0112
4438.06	4245.56	4387.36	0.02283	-0.18098	0.0226	0.23271	0.007806	0.18649	-8.41713	-17.9656	-12.9522	-0.05414	0.116134	0.09811	0.048	-0.036	-0.04306	-0.0052	0.051768	-0.02928	0.155197	0.0714	0.01003	-2.68435	-1.5251	-2.24046	0.086171	0.065663	0.023168
4445.18	4245.38	4382.52	-0.0467	-0.13869	0.07925	0.32019	-0.032647	0.138046	-8.57223	-18.4202	-13.1016	-0.05297	0.142297	0.145129	0.002	0.052	0.101212	-0.01148	0.117493	-0.0751	0.121033	0.02791	0.04433	-2.70294	-1.51013	-2.16592	0.06271	0.1009	0.002789
4430.63	4239.49	4373.15	0.003139	-0.23412	0.039349	0.248272	0.050532	0.12239	-8.98041	-18.589	-13.0312	-0.0048	0.15919	0.210452	-0.007	-0.02	0.028461	-0.00342	-0.06616	-0.01904	0.070732	-0.03318	0.049173	-2.64214	-1.51959	-2.27947	0.161684	0.087359	0.089886
4428.46	4242.96	4361.8	-0.05724	-0.22409	0.007438	0.24681	0.0869	0.169797	-8.9976	-18.7434	-13.128	-0.02971	0.156911	0.091159	0.001	0.006	-0.0162	0.045653	0.02628	-0.02876	0.089477	0.08455	-0.01696	-2.73704	-1.68631	-2.25946	0.150802	0.14125	0.030922
4422.04	4240.73	4369.74	0.037738	-0.20369	-0.013243	0.205621	-0.03986	0.1646	-8.9798	-18.9114	-13.0752	-0.07092	0.128609	0.17798	0.139	0.056	-0.04677	-0.01923	0.044448	-0.03653	0.094506	0.040794	0.038451	-2.70056	-1.56654	-2.33039	0.134219	0.116828	0.013646
4423.69	4244.88	4368.5	-0.01388	-0.15327	-0.009281	0.161933	0.061826	0.23361	-9.06406	-18.6834	-13.3969	-0.00621	0.210694	-0.0028	0.15	-0.092	-0.04809	0.060692	0.029807	-0.08863	0.2034	0.104218	0.035379	-2.68825	-1.85003	-2.2987	0.006842	0.09825	0.079333
4411.14	4239.51	4350.36	-0.02975	-0.1437	0.030501	0.26799	-0.055374	0.251206	-9.08314	-19.1646	-13.3845	-0.02121	0.095888	0.1667	0.118	0.058	0.071928	-0.00203	0.076768	-0.06117	0.073763	0.0172	0.09917	-2.67706	-1.65816	-2.33049	0.116217	0.096491	-0.02269
4402.3	4222.3	4346.65	0.021279	-0.1366	-0.035801	0.266543	0.011851	0.16249	-9.2529	-19.139	-13.4938	0.01574	0.26817	0.018606	-0.034	0.037	-0.06101	-0.0105	0.03158	-0.02446	0.150258	0.140609	0.110396	-2.74289	-1.68823	-2.34345	0.145223	0.048686	0.01805
4400	4235.79	4355.19	0.018087	-0.11227	-0.01966	0.214447	0.018693	0.184547	-9.2636	-19.2998	-13.59	-0.20667	0.152818	0.139357	0.089	0.024	0.016281	0.04929	0.01015	-0.0424	0.130247	0.07883	0.0064	-2.90754	-1.69736	-2.34436	0.101068	-0.03974	0.050412
4398.22	4234.14	4347.53	0.03195	-0.19528	0.03443	0.303012	-0.044272	0.201427	-9.31268	-19.6981	-13.6211	-0.03465	0.110839	0.045308	0.061	-0.003	0.0029	0.040498	0.043674	-0.01908	0.065524	0.142681	0.0689	-2.9514	-1.73503	-2.41379	0.171016	0.0068	0.084452
4396.81	4228.19	4341.93	0.0168	-0.22967	0.032482	0.243173	-0.081893	0.240909	-9.39519	-19.8988	-14.0047	-0.01692	0.10969	0.137951	0.049	0.027	0.09609	0.020023	0.085678	-0.01655	0.125747	0.03077	0.02499	-2.84712	-1.64499	-2.42331	0.063631	0.088683	0.115146
4379.38	4221.22	4333.79	-0.06348	-0.13173	-0.003971	0.2714	-0.038056	0.132319	-9.2688	-19.4078	-13.7527	0.059126	0.168149	0.100661	0.102	0.072	-0.04655	0.09985	0.122312	0.01527	0.027419	0.04452	4e-06	-2.96797	-1.61363	-2.38692	0.135632	0.165259	0.060724
4392.16	4234.05	4340.8	0.08975	-0.25497	0.038968	0.24018	0.006779	0.190658	-9.39293	-20.2132	-14.2223	-0.11299	0.19233	0.01927	0.153	0.03	0.006962	0.01065	0.09443	-0.02717	0.06403	0.023436	0.04651	-2.92298	-1.64186	-2.29805	0.14271	0.05234	-0.00072
4382.74	4213.66	4334.41	-0.00342	-0.24175	0.04427	0.18511	-0.01327	0.169882	-9.88251	-20.2968	-14.0378	-0.07973	0.205537	0.1505	0.153	-0.02	-0.03512	-0.06063	0.05858	-0.02991	0.0777	0.074728	0.07607	-2.89032	-1.60591	-2.46503	0.16336	0.094904	0.090126
4373.88	4208.47	4319.3	0.018727	-0.09309	0.026091	0.28653	-0.020069	0.19824	-9.74362	-20.2541	-14.1375	-0.05848	0.219427	0.087206	0.131	-0.007	-0.01443	0.065541	0.082142	0.08976	0.036129	0.12659	0.11554	-2.89481	-1.72051	-2.47807	0.00267	0.157104	0.06368
4371.95	4226.74	4332.9	-0.07984	-0.14031	0.047247	0.260882	0.020163	0.175997	-9.72412	-20.7668	-14.3852	0.016558	0.192423	0.04798	0.08	-0.004	-0.05996	-0.00241	0.10904	-0.05623	0.13596	0.122491	0.05708	-3.00501	-1.67075	-2.47893	0.154123	0.04842	0.064669
4371.99	4213.5	4326.27	0.03906	-0.17177	0.06724	0.186999	0.091564	0.17285	-9.81989	-20.8788	-14.3337	-0.12064	0.111556	0.110318	0.056	-0.053	0.052894	0.00798	-0.00135	-0.03726	0.184726	0.11403	0.11586	-3.02285	-1.7739	-2.37102	0.120907	0.12457	-0.01729
4358.44	4214.28	4317.32	0.0039	-0.14191	0.004548	0.149903	-0.01931	0.187283	-9.8365	-20.6188	-14.5713	0.00564	0.205789	0.162918	0.136	0.025	-0.01834	-0.00599	0.101403	-0.0457	0.005107	0.092531	0.009509	-3.03939	-1.69689	-2.37618	0.084629	0.10503	0.092231
4356.66	4206.9	4300.51	-0.0441	-0.27238	0.10216	0.223319	0.006608	0.187032	-10.2167	-20.9464	-14.4047	-0.08725	0.18637	0.152162	0.082	-0.013	-0.06579	-0.01581	0.07519	0.012941	0.085109	0.128358	0.012913	-2.9784	-1.67315	-2.56498	0.16074	0.03405	0.13
4345.6	4190.53	4301.83	-0.06982	-0.12184	0.07781	0.230561	0.09248	0.12888	-10.106	-21.0484	-14.7589	-0.03674	0.05903	0.094332	0.087	0.038	0.04911	0.054702	0.066202	0.00555	0.15722	0.054201	0.140197	-3.03542	-1.80689	-2.46662	0.121639	0.088362	0.03547
4343.03	4208.67	4310.65	-0.01918	-0.19522	0.024784	0.237514	-0.002492	0.145872	-10.1676	-21.3644	-14.8734	0.02026	0.22932	0.166681	0.125	0.036	-0.042	-0.00455	0.101249	-0.09956	0.179394	0.149832	0.026337	-3.00567	-1.75909	-2.53737	0.12933	0.090127	-0.02615
4340.13	4198.76	4298.29	-0.01275	-0.13081	0.098918	0.150284	0.03284	0.152288	-10.2445	-21.5606	-14.6494	0.041521	0.1545	0.06568	0.069	0.018	0.03759	0.010829	-0.02371	0.04385	0.00238	0.03747	0.061728	-3.09533	-1.85891	-2.54974	0.123051	0.141566	-0.02937
4334.89	4190.1	4292.48	-0.03857	-0.20485	0.040124	0.223858	-0.057892	0.20422	-10.135	-21.3306	-14.6294	-0.11744	0.25995	0.102871	0.12	0.006	-0.03805	0.020923	0.08983	-0.00171	0.036288	0.071502	-0.03644	-3.12788	-1.85642	-2.48343	0.176422	0.10011	0.05944
4335.3	4202.52	4303.92	0.026724	-0.21668	-0.002432	0.247046	-0.004864	0.252374	-10.7222	-21.6655	-15.0419	0.023077	0.198702	0.146812	0.046	0.023	-0.02074	-0.07004	0.120597	-0.12458	0.182374	0.018752	0.13196	-3.04106	-1.79295	-2.67161	0.205567	0.072877	0.021527
4327.61	4191.15	4285.56	0.01549	-0.2392	0.002393	0.24779	-0.065472	0.113246	-10.6434	-21.9335	-15.2497	-0.03056	0.09767	0.16103	0.135	0.037	0.058782	-0.01144	0.117001	-0.02658	0.021087	0.007827	0.08083	-3.08815	-1.76608	-2.54685	0.100821	0.12889	-0.00283
4329.39	4179.66	4275.55	-0.0244	-0.19011	0.07254	0.200802	-0.042311	0.147444	-10.6455	-21.871	-15.0571	-0.08205	0.16563	0.05779	0.014	0.054	-0.01437	0.041631	0.10362	0.004283	0.112883	0.01126	-0.00114	-3.1148	-1.84933	-2.6828	0.170924	0.12657	-0.01794
4312.95	4171.28	4278.38	-0.01694	-0.21184	0.03765	0.1378	-0.07383	0.18425	-10.8066	-21.9264	-15.284	-0.02133	0.215211	0.202263	0.085	-0.056	0.04648	0.047	0.086888	0.012674	0.06548	0.02922	0.072852	-3.12595	-1.84181	-2.69768	0.123658	0.0798	0.13083
4318.35	4195.35	4282.93	-0.01684	-0.36128	0.08923	0.259156	-0.011763	0.187379	-10.5599	-22.3198	-15.3355	-0.01097	0.162313	0.018299	0.077	-0.007	0.04907	2.3e-05	0.007352	-0.09335	0.111173	0.124357	0.05018	-3.26552	-1.98973	-2.74717	0.019582	0.10716	0.083528
4306.84	4172.75	4269.01	-0.04845	-0.21872	0.058923	0.20965	0.04056	0.194657	-10.8127	-22.5538	-15.4861	-0.04575	0.20501	0.08656	0.071	-0.074	0.059949	0.037053	0.0795	0.062051	0.15292	0.06907	0.087771	-3.20129	-1.87312	-2.69566	0.152748	-0.03069	0.102522
4300.98	4176.52	4259.72	-0.11254	-0.30753	0.05082	0.21091	0.027801	0.16495	-10.8487	-22.7163	-15.4792	-0.02121	0.11609	0.1842	0.101	0.086	0.044171	-0.04994	0.128348	0.06039	0.164132	0.034814	0.05237	-3.39711	-1.87759	-2.76515	0.059382	0.09262	0.07568
4298.9	4173.35	4265.36	0.016046	-0.20267	0.041038	0.205936	-0.002387	0.181567	-10.9032	-22.5574	-15.542	-0.06952	0.212124	0.14474	0.115	0.065	-0.06345	0.041752	0.086687	0.020449	0.21812	0.018706	0.165548	-3.29806	-1.95021	-2.66863	0.1232	0.04285	0.103254
4307.68	4177.51	4270.49	-0.05571	-0.16875	-0.01455	0.168453	0.008419	0.094641	-10.9657	-23.1005	-15.7366	-0.0313	0.302483	0.10191	0.006	0.014	0.07469	0.001519	0.080609	-0.11092	0.158972	0.10942	-0.07219	-3.28639	-1.93002	-2.73946	0.04611	0.0927	0.10526
4291.21	4167.59	4247.16	-0.07306	-0.1632	-0.01497	0.175228	0.041249	0.236601	-11.5093	-22.7323	-15.7913	-0.01622	0.2242	0.109833	0.08	0.026	-0.01431	-0.05083	0.074353	-0.0384	0.089408	0.101097	0.034798	-3.27271	-1.96989	-2.79272	0.191814	0.13403	0.097978
4289.37	4161.87	4247.45	-0.01701	-0.16804	0.0448	0.260178	0.04829	0.2136	-11.1543	-23.2066	-15.9169	-0.01341	0.32464	0.175586	0.143	0.076	-0.05912	0.0099	0.095973	-0.00286	0.161261	0.06646	0.105	-3.34954	-2.00404	-2.75363	0.22875	0.11835	0.16942
4282.87	4153	4248.02	-0.02608	-0.25932	0.017168	0.229648	0.009269	0.121491	-11.3441	-23.1514	-15.9846	-0.04541	0.24615	0.18185	0.053	-0.046	0.029138	0.086488	0.077882	-0.0409	0.03381	0.10038	0.03534	-3.27914	-2.05453	-2.9014	0.158403	0.04253	0.20223
4283.06	4163.78	4247.94	-0.00125	-0.18444	-0.010626	0.237229	0.02549	0.217399	-11.3918	-23.524	-16.3977	0.062339	0.223957	0.20641	0.125	0.155	0.023163	0.012469	0.06367	-0.01023	0.108363	0.11517	-0.0163	-3.37125	-2.10104	-2.9517	0.12713	0.03935	0.09154
4279.7	4158.64	4245.85	-0.07125	-0.23774	0.003528	0.225186	-0.097791	0.16151	-11.4756	-23.5271	-16.0549	-0.05893	0.1945	0.09535	0.146	-0.001	0.014181	0.099513	-0.00844	0.055128	0.168993	0.123269	0.045169	-3.43601	-2.16376	-2.82045	0.16007	0.106092	0.09974
4272.01	4150.42	4237.19	-0.12532	-0.30938	0.108082	0.275201	0.018069	0.2695	-11.8112	-24.0609	-16.4084	0.04229	0.29741	0.038191	0.113	-0.042	-0.02427	0.041257	0.027653	0.001651	0.118639	0.14774	0.12037	-3.3701	-2.08094	-2.71127	0.067663	0.04553	0.039244
4267.18	4136.44	4223.59	-0.00262	-0.16611	0.090744	0.250338	0.030743	0.178908	-11.8108	-23.6274	-16.1451	0.087927	0.254439	0.142771	0.124	0.022	0.0841	0.042594	0.11861	-0.06911	0.10419	0.129946	0.03483	-3.32382	-1.99204	-2.86959	0.190959	0.038468	0.0999
4259.85	4146.06	4226.88	-0.00725	-0.19526	0.089448	0.222629	-0.04966	0.17561	-11.7751	-24.1225	-16.6117	0.040711	0.25555	0.13077	0.032	0.024	0.02759	0.018288	0.11932	0.09818	0.15583	0.129194	0.036151	-3.42007	-2.0343	-2.93158	0.141536	0.1367	0.01595
4266.35	4147.6	4227.7	0.0007	-0.21187	0.06792	0.255092	-0.01673	0.20074	-11.8543	-24.1322	-16.7349	0.017558	0.237888	0.226502	0.12	0.043	0.01386	0.091796	0.055044	-0.00434	0.1347	0.067269	0.086193	-3.4626	-2.08111	-2.84773	0.099131	0.045946	0.15638
4254.68	4142.83	4218.47	-0.0435	-0.06877	0.019906	0.13491	0.03973	0.18387	-12.1584	-24.5133	-16.7351	-0.01049	0.35206	0.052771	0.048	0.018	0.029098	-0.02265	0.028218	0.13429	0.08495	0.082317	-0.0048	-3.41968	-2.15159	-2.88926	0.022337	0.081568	0.140871
4247.65	4135.87	4214.55	-0.09538	-0.17463	0.07113	0.17353	-0.08718	0.236934	-12.0291	-24.7211	-16.5438	0.021223	0.271847	0.165672	0.162	0.013	0.005198	0.107199	0.0986	0.080372	0.10732	0.142526	0.052773	-3.48399	-2.04552	-2.97705	0.161363	0.187202	0.015007
4249.78	4122.99	4205.19	-0.11763	-0.18891	0.09518	0.171772	0.01608	0.1959	-11.94	-24.7016	-16.5822	0.011629	0.229537	0.176923	0.111	0.044	0.09814	0.09177	0.05099	-0.0246	0.029437	0.191908	0.0136	-3.50539	-2.1316	-3.0134	0.068429	0.089966	0.01624
4244.33	4131.15	4218.43	-0.09716	-0.16198	0.060381	0.234129	-0.01629	0.22479	-11.9387	-24.5078	-16.7069	0.108153	0.34558	0.216258	0.093	0.056	-0.02556	-0.02645	0.14565	-0.11029	0.048968	0.11931	-0.00063	-3.5103	-2.07653	-2.95561	0.14314	0.075877	0.14725
4234.68	4116.59	4195.46	-0.09061	-0.15391	0.08417	0.152834	0.02794	0.227643	-12.0578	-24.9331	-16.853	0.021967	0.39654	0.19849	0.061	0.031	0.02583	-0.00865	0.03905	-0.01437	0.15221	0.090293	0.082721	-3.59384	-2.07531	-3.07846	0.013221	0.052879	0.137437
4246.09	4125.32	4210.45	-0.07274	-0.22335	0.02651	0.20508	0.019898	0.15107	-12.6001	-25.0426	-17.1865	0.044209	0.31324	0.219771	0.105	0.061	0.01451	-0.00283	0.09321	-0.01697	0.106966	0.14431	0.162693	-3.63031	-1.9775	-2.93323	0.098646	0.091439	0.107282
4233.62	4120.61	4195.89	-0.08414	-0.18172	0.106271	0.206377	0.10983	0.135711	-12.5981	-25.075	-16.9984	0.08608	0.254634	0.149882	0.161	0.035	0.022237	0.081147	0.115501	0.134232	0.133737	0.175901	0.025059	-3.59486	-2.09106	-3.0073	0.14261	0.1101	0.09775
4215.94	4108.03	4186.15	0.008451	-0.16129	0.058657	0.249479	0.046158	0.18533	-12.5646	-25.3123	-17.2821	0.06353	0.256858	0.152511	0.06	0.095	0.039469	0.067608	0.03742	0.07791	0.12461	0.131688	0.06909	-3.62687	-2.13316	-2.93872	0.130018	0.180487	0.026839
4226.95	4117.51	4197.58	-0.0437	-0.28421	0.055759	0.19204	0.025936	0.173676	-12.6075	-25.5895	-17.1156	0.114116	0.326153	0.243299	0.146	-0.019	-0.04835	-0.05114	0.050747	0.069696	0.13277	0.119141	0.05171	-3.74708	-2.32094	-3.13615	0.133268	0.119861	0.150353
4218.29	4110.47	4181.22	-0.089	-0.1275	0.010716	0.182792	0.010041	0.184417	-12.644	-25.7192	-17.4059	0.1803	0.35412	0.21597	0.167	0.082	0.03307	0.085227	0.116119	0.14568	0.11931	0.121698	0.082678	-3.68819	-2.16835	-3.02437	0.15415	0.156838	0.160626
4211.33	4110.02	4182.47	-0.08834	-0.20269	0.08608	0.19009	0.009792	0.251999	-12.8402	-25.9784	-17.506	0.0049	0.2377	0.235244	0.087	-0.02	0.027629	0.01152	0.116577	-0.00343	0.08595	0.126242	0.058777	-3.68234	-2.29298	-3.04948	0.148206	0.06411	0.062248
4202.88	4091.34	4171.43	-0.09593	-0.16838	0.087489	0.18354	0.087301	0.137912	-12.9273	-25.8094	-17.8937	0.14381	0.384927	0.091391	0.112	0.027	0.06669	-0.02348	0.09109	0.0399	0.187718	0.14786	0.002788	-3.67823	-2.25628	-3.20559	0.16655	0.063798	0.099251
4205.19	4103.48	4177.06	-0.08112	-0.27515	-0.042941	0.20405	-0.04585	0.13153	-13.0452	-25.9395	-17.9764	0.04681	0.37895	0.21258	0.106	0.046	0.07555	0.067861	0.041988	0.06053	0.135	0.00419	0.113429	-3.73962	-2.1945	-3.11532	0.161732	0.038282	0.099526
4203.78	4098.99	4158.06	-0.09007	-0.1073	0.042891	0.20607	0.008588	0.228058	-13.0551	-26.3256	-17.8775	0.283439	0.423913	0.25174	0.089	0.066	0.04989	0.047032	0.084887	0.017053	0.13823	0.16659	0.004131	-3.72946	-2.19863	-3.05332	0.06249	0.101314	0.046463
4207.03	4098.63	4174.78	-0.08297	-0.14675	-0.03225	0.22004	0.044669	0.160539	-13.3772	-26.5642	-18.1197	0.106882	0.349504	0.247447	0.074	0.023	-0.0488	0.013421	0.029822	0.00413	0.15595	0.1128	0.157222	-3.80855	-2.30614	-3.24917	0.11879	0.11849	0.06211
4194.97	4092.75	4153.88	-0.18968	-0.03719	0.115251	0.241449	1.6e-05	0.244249	-13.0238	-27.0833	-18.0648	0.207642	0.360978	0.198259	0.037	0.03	-0.02294	0.029869	0.088031	0.01721	0.16888	0.094851	-0.00877	-3.85209	-2.28585	-3.11071	0.123086	0.010134	0.13999
4189.87	4094.7	4165.87	-0.06159	-0.22626	-0.002114	0.232369	-0.016539	0.15522	-13.2092	-26.875	-17.89	0.17713	0.34949	0.29799	0.045	0.063	-0.04216	0.07204	0.059674	0.09243	0.168467	0.09042	0.03998	-3.91561	-2.43288	-3.15828	0.050408	0.067661	0.18157
4185.16	4087.11	4160.6	-0.07587	-0.14061	0.02311	0.210066	0.06147	0.2067	-13.4017	-26.8878	-18.2208	0.165011	0.29806	0.20515	0.039	0.08	0.00429	-0.02784	0.0936	0.17106	0.20699	0.1309	0.121148	-3.77639	-2.4447	-3.20696	0.1434	0.10752	0.096708
4183.18	4076.55	4146.75	-0.08213	-0.2011	0.071608	0.299963	-0.00268	0.147052	-13.3998	-26.9757	-18.2023	0.097929	0.35084	0.256319	0.072	-0.022	0.04786	0.125229	0.068426	-0.03848	0.16055	0.11981	-0.01751	-3.78066	-2.41393	-3.26876	0.104383	0.12299	0.10352
4176.14	4078.62	4153.42	-0.03768	-0.20136	-0.01855	0.36382	0.09439	0.137842	-13.2295	-26.8338	-18.2721	0.148424	0.25437	0.176466	0.193	0.091	-0.0776	0.025694	0.062308	-0.04585	0.183651	0.155642	0.084503	-3.93068	-2.22292	-3.25117	0.19656	0.108192	0.15997
4189.5	4084.71	4157.2	0.01461	-0.13691	0.02993	0.12999	-0.00332	0.09392	-13.7581	-27.2817	-18.6497	0.25141	0.3522	0.262212	0.167	-0.017	-0.04758	0.088667	0.032313	-0.01175	0.06796	0.078206	0.01077	-4.00736	-2.41491	-3.39796	0.24303	0.14975	0.219182
4173.93	4073.57	4141.25	-0.03162	-0.09977	0.094463	0.139656	-0.03534	0.152447	-13.9212	-27.7198	-18.5009	0.230543	0.3453	0.220131	0.123	-0.01	0.073422	0.004981	0.090924	-0.06049	0.219728	0.067099	0.100327	-3.97487	-2.3229	-3.33046	0.187747	0.135282	-0.03128
4173.23	4059.75	4131.65	-0.03444	-0.10556	0.048299	0.234079	0.00835	0.170483	-13.7923	-27.6602	-18.6527	0.11357	0.411327	0.276608	0.038	0.003	0.05307	-0.03901	0.04442	0.072946	0.147112	0.14374	0.15396	-4.03727	-2.35374	-3.33053	0.14836	0.115153	0.057953
4163.29	4060.52	4139.94	-0.02403	-0.2082	0.03063	0.23118	0.05222	0.20998	-13.9762	-28.0181	-18.5414	0.267148	0.37719	0.23688	0.061	-0.058	0.082711	-0.01428	0.144213	-0.01239	0.166411	0.128103	0.10167	-4.02686	-2.51215	-3.35143	0.163777	0.089066	0.09167
4159.25	4060.13	4131.77	-0.08649	-0.14435	0.036521	0.22558	-0.00079	0.056968	-14.0008	-27.8812	-18.9302	0.208922	0.433293	0.30156	0.021	0.066	0.011212	0.122924	0.12812	0.051448	0.148999	0.106301	0.070693	-4.10848	-2.4019	-3.34015	0.09243	0.229229	0.067409
4152.33	4054.85	4115.27	-0.16898	-0.21331	0.162022	0.280042	0.016874	0.214314	-14.174	-28.3121	-18.8686	0.114309	0.476656	0.26784	0.101	-0.024	0.02688	0.053169	0.023023	-0.03471	0.098739	0.140139	0.10711	-4.02446	-2.41769	-3.26685	0.205104	0.146533	0.033877
4146.76	4043.26	4122.27	-0.07327	-0.04795	0.144238	0.201807	0.05946	0.132438	-13.9806	-28.2221	-18.9161	0.267158	0.36249	0.29973	0.15	0.081	0.0887	0.07433	0.063969	0.037344	0.05156	0.116557	0.16145	-4.08936	-2.52852	-3.42571	0.117387	0.05347	0.13934
4155.02	4061.24	4129.05	-0.07894	-0.2231	-0.01001	0.214441	0.09729	0.19532	-14.243	-28.5839	-19.2306	0.23208	0.424063	0.161992	0.142	0	0.09489	0.032458	0.01553	0.10384	0.16031	0.11229	0.070253	-4.20557	-2.49061	-3.41735	0.14711	0.13466	0.08805
4143.62	4048.16	4117.29	-0.08723	-0.09342	0.020204	0.149909	-0.0094	0.244277	-14.5561	-28.7806	-19.3788	0.169773	0.33117	0.261903	0.064	-0.021	0.029888	0.028731	0.12314	0.041228	0.15572	0.15562	0.13224	-4.28109	-2.44009	-3.42681	0.14586	0.08781	0.104512
4142.24	4043.6	4114.56	-0.0655	-0.15357	0.119282	0.13187	0.01734	0.21992	-14.227	-28.9425	-19.103	0.188669	0.438957	0.326693	0.181	0.047	0.00217	0.05636	0.09414	0.099252	0.16453	0.16073	0.02018	-4.21089	-2.4562	-3.42832	0.098193	0.099522	0.101701
4127.65	4036.26	4104.52	-0.08436	-0.13096	0.043617	0.21502	0.043969	0.17486	-14.6318	-28.8116	-19.226	0.23026	0.426751	0.28596	0.081	0.034	0.01146	0.074413	0.026176	0.146022	0.0875	0.203022	0.063414	-4.10273	-2.3819	-3.50367	0.19728	0.155498	0.082364
4137.41	4043.04	4111.62	-0.09359	-0.19719	0.05624	0.22678	0.096313	0.272671	-14.5247	-29.0433	-19.471	0.325671	0.49747	0.263618	0.051	-0.003	0.03173	0.072993	-0.01335	-0.02184	0.043499	0.199003	0.070742	-4.25918	-2.58432	-3.48736	0.178904	0.11747	0.06308
4132.7	4031.74	4099.31	0.00645	-0.10075	0.05546	0.260188	-0.07591	0.20581	-14.8739	-29.2954	-19.7404	0.222071	0.496602	0.44786	0.09	0.029	0.08861	0.06094	0.078663	0.137169	0.068328	0.085231	0.016873	-4.07328	-2.43844	-3.43814	0.134722	0.039014	0.029716
4128.25	4034.32	4108.8	-0.10436	-0.10056	0.084273	0.212778	0.069888	0.260649	-14.5156	-29.4763	-19.896	0.376287	0.46668	0.324492	0.017	0.029	0.10651	0.08226	0.118261	0.03298	0.164221	0.149298	0.12616	-4.23262	-2.49411	-3.5753	0.13142	0.123633	0.09528
4124.28	4024.28	4096.73	-0.07768	-0.18214	0.10926	0.21376	-0.000184	0.212518	-14.6272	-29.3502	-19.8082	0.367572	0.42403	0.238786	0.054	-0.021	-0.02341	0.085222	0.184151	-0.01323	0.121997	0.112342	0.089369	-4.26874	-2.43912	-3.46581	0.152152	0.108643	0.126811
4122.5	4020.01	4095.26	-0.02857	-0.17958	0.092649	0.290702	0.025912	0.208107	-14.7966	-29.3779	-19.6323	0.246692	0.44289	0.269732	0.053	-0.011	0.126708	0.138333	0.100571	0.02969	0.09329	0.173989	0.04174	-4.26602	-2.52503	-3.50161	0.142604	0.11697	0.16874
4106.26	4014.82	4084.83	-0.12436	-0.09662	0.0297	0.278222	0.071991	0.227853	-14.4966	-29.8122	-20.0109	0.239913	0.42474	0.352569	0.237	0.046	0.034652	0.033388	0.155982	-0.04798	0.057628	0.09611	0.028007	-4.29487	-2.65084	-3.40874	0.18534	0.116531	0.02964
4113.2	4025.46	4090.95	-0.03998	-0.16645	0.043542	0.241326	0.067127	0.286921	-15.2638	-29.8519	-19.9368	0.336102	0.4883	0.365587	0.029	0.128	0.00611	0.05267	0.126364	0.106201	0.1887	0.11586	0.1177	-4.34879	-2.59506	-3.55618	0.187242	0.191248	0.011103
4103.07	4009.22	4084.72	-0.08996	-0.06069	0.091552	0.21615	0.042431	0.226778	-15.162	-29.9907	-20.2083	0.326941	0.49329	0.273841	0.207	0.013	0.063869	0.07778	0.14836	0.08807	0.097219	0.071443	0.09089	-4.28957	-2.54039	-3.56014	0.086506	0.074749	0.108524
4101.05	4004.93	4075.14	-0.048	-0.09089	0.09177	0.285201	0.043461	0.11251	-15.1967	-29.9584	-20.4423	0.389036	0.44603	0.408566	0.098	0.057	0.142933	0.072987	0.16215	0.097803	0.149978	0.130146	0.12814	-4.29908	-2.46137	-3.50074	0.222151	0.186201	0.19467
4105.27	4017.32	4089.42	-0.14635	-0.13308	0.06209	0.136897	-0.014192	0.23079	-15.3807	-30.5352	-20.3614	0.2958	0.50708	0.35163	-0.001	-0.002	0.01216	0.101226	0.035932	0.08165	0.19745	0.081706	0.01101	-4.42247	-2.5077	-3.57844	0.095654	0.14368	0.048294
4101.51	4004.39	4076.79	-0.03677	-0.15672	0.1409	0.16394	0.08369	0.13871	-15.4725	-30.5514	-20.6341	0.37859	0.428053	0.43104	0.094	0.069	-0.04577	-0.06449	0.082718	-0.00689	0.226767	0.159398	0.146793	-4.29791	-2.6408	-3.63608	0.080267	0.065962	0.030913
4085.78	4000.64	4068.34	-0.03274	-0.20671	0.03955	0.2519	0.03141	0.14566	-15.3137	-30.4506	-20.9157	0.276948	0.515872	0.44657	0.187	0.053	-0.02708	0.18403	0.11395	0.09472	0.129937	0.236999	0.04756	-4.34508	-2.57534	-3.59954	0.173364	0.116178	0.028689
4094.03	4012.01	4077.48	-0.11889	-0.15538	0.104	0.20895	0.03082	0.292672	-15.6501	-31.3154	-20.8925	0.23088	0.436981	0.32938	0.064	0.073	0.053916	0.12183	0.10397	0.09217	0.08234	0.15866	0.120384	-4.55288	-2.61068	-3.58811	0.27498	0.126553	0.08553
4096.52	3997.99	4072.14	-0.11269	-0.17931	0.051027	0.15257	0.019822	0.207789	-15.6779	-31.1526	-21.0118	0.24636	0.44304	0.373131	0.124	0.084	0.107913	0.03888	0.052258	0.035741	0.127439	0.182318	0.16588	-4.47826	-2.71891	-3.68445	0.097727	0.130728	0.099108
4088.4	4002.79	4057.03	-0.01692	-0.10653	0.042922	0.211434	0.061856	0.252674	-15.6471	-31.3416	-20.7834	0.305078	0.46451	0.377892	0.101	0.07	0.126529	0.056036	0.1291	0.10484	0.08874	0.259509	0.10695	-4.42914	-2.62983	-3.72103	0.158099	0.080772	0.145071
4075.61	3990.81	4054.95	-0.143	-0.19752	0.06003	0.21815	0.028943	0.200022	-15.5437	-31.3032	-21.1267	0.466869	0.545514	0.463884	0.065	-0.006	0.06563	0.080841	0.04398	0.125172	0.18232	0.137644	-0.02641	-4.55468	-2.60672	-3.75772	0.216563	0.16816	0.136567
4080.19	3995.45	4067.16	-0.11469	-0.17224	0.085349	0.23325	0.088947	0.220028	-16.0435	-31.468	-21.0004	0.392541	0.571844	0.284841	0.069	-0.008	0.12197	0.13989	0.1075	0.03499	0.23626	0.12623	0.064789	-4.59147	-2.69968	-3.6895	0.086323	0.109128	0.022323
4085.47	3993.25	4057.19	-0.11476	-0.10204	0.10253	0.30734	0.038577	0.156792	-15.9484	-31.4893	-21.2673	0.471522	0.531109	0.360926	0.075	-0.021	0.058628	0.079777	0.102717	0.16842	0.188824	0.168829	0.049968	-4.69424	-2.7004	-3.71174	0.232493	0.10706	0.065142
4079.25	3989.78	4055.68	-0.09224	-0.11709	0.012817	0.27299	0.104556	0.19959	-15.8139	-31.8057	-20.8833	0.3838	0.484706	0.418282	0.087	0.055	0.14056	0.01077	0.136056	0.03668	0.23708	0.21212	0.075566	-4.56401	-2.82578	-3.69587	0.23678	0.021153	0.081724
4066.05	3978.56	4051.25	-0.08039	-0.0665	-0.004736	0.28503	0.097789	0.165371	-16.0786	-31.6365	-21.6508	0.41875	0.548488	0.414104	0.136	-0.052	0.105349	0.133749	0.068843	0.060411	0.157968	0.126598	0.115111	-4.70675	-2.73327	-3.86661	-0.01661	0.069122	0.063863
4065.34	3991.31	4053.37	-0.06964	-0.14609	0.091202	0.223249	0.02424	0.24136	-16.3834	-32.2428	-21.4401	0.43921	0.52842	0.46818	0.063	0.088	0.087806	0.043774	0.112584	0.047731	0.12939	0.17848	0.037137	-4.5057	-2.86257	-3.89418	0.0538	0.142946	0.11496
4072.84	3987.49	4048.34	-0.09998	-0.1173	0.1447	0.304939	0.03029	0.254722	-16.5963	-32.2404	-21.7537	0.53308	0.552112	0.363939	0.172	0.053	0.129083	0.065074	0.106511	0.031279	0.204603	0.12575	0.12258	-4.70301	-2.72527	-3.77474	0.11253	0.10994	0.093857
4058.88	3977.63	4046.14	-0.09195	-0.13567	0.10922	0.28511	0.088777	0.166876	-16.4832	-32.1401	-21.247	0.32262	0.49538	0.37438	0.203	0.111	0.116731	-0.00386	0.153927	0.1398	0.147124	0.081128	0.0558	-4.65006	-2.77644	-3.73028	0.120424	0.025298	0.039002
4063.07	3973.24	4035.08	-0.11065	-0.14105	0.145621	0.26106	0.015942	0.21981	-16.2747	-32.2303	-21.6693	0.381091	0.514681	0.37797	0.167	0.003	0.011439	0.151096	0.09183	0.052263	0.17553	0.227791	0.08137	-4.70687	-2.72752	-3.66392	0.215939	0.095771	0.174944
4050.78	3981.19	4044.21	-0.05453	-0.16838	0.05434	0.27493	0.094041	0.154299	-16.3565	-32.7843	-21.692	0.532933	0.649839	0.433113	0.039	0.094	0.027312	0.054854	0.088937	0.03778	0.21846	0.12105	0.053188	-4.73691	-2.77145	-3.91205	0.19163	0.07923	0.069582
4056.77	3967.82	4035.22	-0.11696	-0.19513	0.107591	0.22715	0.11403	0.11108	-16.5853	-32.8112	-21.7248	0.492536	0.574269	0.31038	0.156	-0.02	0.112569	0.112077	0.005799	0.05174	0.258452	0.07823	0.086103	-4.69621	-2.82375	-3.88358	0.179869	0.09485	0.127819
4051.94	3967.74	4031.83	-0.08456	-0.21454	0.1892	0.236008	0.069733	0.266093	-16.9407	-32.7613	-21.7515	0.48498	0.569492	0.454618	0.039	0.052	0.091124	0.055599	0.054714	0.12151	0.200981	0.1739	0.057917	-4.64667	-2.76525	-3.90038	0.125447	0.13197	0.106607
4052.59	3954.31	4018.83	-0.15851	-0.17873	0.1065	0.249767	0.009079	0.15888	-16.7378	-33.0157	-21.8669	0.39651	0.463012	0.46209	0.035	0.088	0.00796	0.125113	0.17926	0.175821	0.152061	0.14511	0.189247	-4.66222	-2.69247	-3.99604	0.264961	0.18543	0.136201
4051.22	3952.66	4026.96	-0.09562	-0.0548	0.052199	0.29977	0.094984	0.226221	-16.5075	-33.0796	-22.0184	0.630916	0.615751	0.4672	0.046	0.148	-0.00687	0.219099	0.14167	0.103544	0.205772	0.200583	0.15493	-4.68683	-2.78523	-3.86975	0.13997	0.164491	0.10581
4053.39	3963.82	4026.98	-0.06525	-0.13919	0.113709	0.232526	-0.019383	0.211323	-16.6193	-33.3485	-22.1311	0.491828	0.57797	0.37597	0.111	0.05	0.063712	0.039741	0.068381	0.12894	0.15029	0.06519	-0.03575	-4.64322	-2.85928	-4.11432	0.187038	0.10093	0.13007
4046.26	3954.8	4018.87	-0.07274	-0.12297	0.057177	0.371438	0.090927	0.17475	-17.0156	-33.5528	-22.4648	0.461744	0.61264	0.50144	0.069	0.06	0.14768	0.06318	0.105454	0.050822	0.134902	0.168622	0.05818	-4.75669	-3.04077	-4.02537	0.138854	0.15237	0.12555
4045.91	3944.99	4019.3	-0.03234	-0.21196	0.091469	0.267361	0.02203	0.227129	-17.4048	-33.9862	-22.3981	0.52606	0.638522	0.49358	0.128	0.008	-0.00927	0.08486	0.035679	0.039601	0.16906	0.165614	0.054077	-4.8504	-2.94273	-4.03533	0.17	0.141381	0.071746
4036.47	3947.3	4009.53	-0.13333	-0.10499	0.08595	0.216339	0.05862	0.237917	-16.9899	-33.6507	-22.5353	0.575906	0.764559	0.51561	0.137	0.083	0.081052	0.055834	0.0562	0.100608	0.157423	0.17148	0.098391	-4.85209	-2.88355	-3.97506	0.189891	0.160888	0.114137
4044.54	3947.55	4019.32	0.02512	-0.19925	0.101951	0.236288	0.028792	0.17653	-16.9984	-34.0199	-22.6662	0.512668	0.659284	0.605639	0.137	0.142	0.121128	0.017678	0.043148	0.08812	0.15106	0.12437	0.04603	-4.97179	-2.90313	-4.20715	0.103131	0.152988	0.111848
4045.56	3944.59	4016.06	-0.156	-0.08688	0.009202	0.22268	0.01289	0.231097	-17.3566	-34.12	-22.5464	0.51124	0.623814	0.482287	0.189	-0.026	0.058892	0.04505	0.10776	0.118229	0.13416	0.109461	0.078784	-5.00517	-2.95892	-3.99069	0.098071	0.15022	0.05954
4033.42	3942.68	4008.91	-0.03674	-0.10623	-0.0001	0.282237	0.077867	0.265067	-17.3127	-34.5873	-23.1661	0.583098	0.57202	0.528332	0.099	0.078	0.10344	0.1037	0.06311	0.109498	0.10782	0.139261	0.011	-5.13662	-2.92011	-4.13011	0.17548	0.12401	0.166448
4033.3	3933.53	4001.74	-0.13096	-0.16088	0.045779	0.218994	0.061847	0.162003	-17.4761	-34.4233	-22.7912	0.626986	0.683409	0.571301	0.137	0.093	-0.06142	0.07892	0.191087	-0.00874	0.12154	0.255514	0.08661	-4.80185	-3.10331	-4.06146	0.176102	0.136604	0.088221
4037.87	3939.83	4011.66	-0.0395	-0.14582	0.07317	0.14044	0.08935	0.166651	-17.8852	-34.7618	-23.0726	0.59001	0.812753	0.460307	0.19	0.038	0.16233	0.06777	0.064033	0.067664	0.15618	0.24845	0.148039	-4.97052	-2.99422	-4.07825	0.152558	-0.01095	0.08324
4021.39	3933.86	4001.36	-0.03934	-0.13078	0.137856	0.198819	0.03266	0.17444	-17.8195	-34.8304	-23.1272	0.535789	0.6414	0.48603	0.053	0.039	0.06748	0.045332	0.147307	0.059547	0.1997	0.123658	0.075186	-5.0477	-2.88232	-4.11382	0.19893	0.146322	0.111904
4019.04	3934.38	3993.69	-0.01875	-0.07522	0.068568	0.23962	0.02197	0.2026	-17.7922	-35.1751	-23.1689	0.529706	0.66626	0.57838	0.12	-0.008	0.04726	-0.01586	0.085171	0.105762	0.14849	0.23315	0.10157	-4.90279	-3.02267	-4.19011	0.183636	0.154782	0.101094
4025.13	3925.97	3994.67	-0.04992	-0.15486	0.00736	0.286473	0.004412	0.22916	-17.8367	-34.6479	-22.9848	0.68065	0.730332	0.419289	0.138	-0.002	0.201638	0.08557	0.113687	0.13138	0.15995	0.195197	-0.01384	-5.06294	-3.02672	-4.20594	0.19077	0.1633	0.123533
4021.95	3930	4000.9	-0.1284	-0.15871	0.085756	0.281143	0.129793	0.12192	-17.8497	-35.4108	-23.1729	0.635782	0.661011	0.580048	0.029	0.047	0.0309	0.122949	0.046084	0.05336	0.236503	0.15518	0.065209	-5.13313	-2.98991	-4.19339	0.115788	0.098912	0.264403
4026.8	3927.49	3994.05	-0.11544	-0.12223	0.038271	0.242593	0.07912	0.114719	-18.1179	-35.4835	-23.1161	0.638427	0.678342	0.602524	0.173	0.074	0.053489	0.05077	-0.01984	0.038364	0.14331	0.168689	0.144769	-5.16126	-2.92323	-4.17911	0.18274	0.04232	0.073819
4018.84	3920.72	3992.44	-0.16676	-0.07009	0.075208	0.18415	0.138986	0.151897	-18.1706	-35.4314	-23.6476	0.516591	0.685614	0.499	0.117	0.084	0.03976	-0.02816	0.07354	0.072448	0.183837	0.136636	0.06099	-5.06749	-2.99402	-4.20086	0.253608	0.15663	0.054252
4018.65	3930.69	3998.94	-0.12434	-0.13567	0.169981	0.237352	0.044281	0.20326	-18.2619	-35.6334	-23.8904	0.676499	0.71069	0.58308	0.055	0.066	0.09703	0.01348	0.142456	0.01682	0.202768	0.127452	0.145799	-5.10253	-3.01897	-4.33596	0.168796	-0.04653	0.215384
4029.56	3928.84	3992.66	-0.03839	-0.15033	0.168924	0.285488	-0.014489	0.201737	-18.1784	-35.7524	-23.7173	0.576073	0.88521	0.608999	0.16	0.049	0.09028	0.15806	0.129099	0.144638	0.109321	0.04592	0.109102	-5.21433	-3.04023	-4.08256	0.087503	0.131388	0.158767
4015.03	3913.67	3986.11	-0.08631	-0.13199	0.073021	0.36802	0.15012	0.269193	-18.4252	-35.9114	-23.7389	0.59887	0.60843	0.58617	0.159	-0.033	0.087514	0.056631	0.21002	0.119837	0.162521	0.214759	0.068528	-5.12261	-3.03257	-4.14543	0.129859	0.083191	0.14059
4016.02	3914.09	3980.57	-0.15403	-0.07793	0.207	0.23554	0.02347	0.159121	-18.2073	-36.4772	-23.5011	0.733894	0.729381	0.681297	0.187	0.079	-0.03091	0.05513	0.15926	0.102611	0.145993	0.18357	0.0964	-5.07483	-3.18502	-4.1225	0.145136	0.14429	0.150574
4000.61	3909.87	3971.9	-0.04213	-0.04643	0.130653	0.207828	0.16578	0.075714	-18.3176	-36.3191	-23.7848	0.746339	0.809346	0.676911	0.077	0.06	-0.00638	0.17456	0.113189	0.094038	0.15531	0.166223	0.04478	-5.2161	-3.20163	-4.27211	0.21118	0.20139	0.12642
4024.7	3914.42	3990.08	-0.13447	-0.14874	0.18121	0.30582	0.09282	0.27173	-18.732	-36.6023	-24.4757	0.612316	0.79867	0.53608	0.191	0.068	0.067392	0.05919	0.106952	0.060348	0.18739	0.16232	0.192309	-5.23932	-3.01127	-4.29222	0.04483	0.122687	0.096078
4010.7	3919.42	3980.49	-0.07753	-0.20824	0.18582	0.21988	0.098821	0.20122	-18.4507	-36.4002	-24.1617	0.678331	0.810941	0.61607	0.205	0.065	0.066432	0.00662	0.22845	0.10886	0.095878	0.208847	0.08187	-5.28511	-3.16885	-4.33395	0.18209	0.08229	0.26933
4010.72	3905.3	3970.46	-0.07546	-0.05649	0.050559	0.339162	0.117749	0.21827	-18.5144	-36.5873	-23.8411	0.710009	0.86926	0.70208	0.164	-0.056	0.13013	0.01427	0.072892	0.195419	0.151122	0.22309	0.139874	-5.31284	-3.19304	-4.19643	0.256084	0.061476	0.198794
4008.51	3903.51	3973.33	-0.14432	-0.07796	0.04076	0.240106	0.135661	0.14238	-18.6416	-36.5947	-24.1019	0.63493	0.752403	0.633289	0.146	0.134	0.099629	0.089922	0.03942	0.13024	0.12749	0.205864	-0.0095	-5.39222	-3.21108	-4.27809	0.19894	0.16987	0.113238
4001.67	3915.38	3980.51	-0.06613	-0.07381	0.065684	0.25646	0.082589	0.23901	-19.0594	-37.155	-24.4747	0.671091	0.907741	0.66945	0.133	0.052	0.08399	0.07582	0.074207	0.129202	0.18302	0.160348	0.085109	-5.44758	-3.09912	-4.47177	0.16394	0.09926	0.120538
3999.67	3906.4	3968.98	-0.10741	-0.10381	0.14919	0.283327	0.100442	0.237061	-19.3108	-37.418	-24.3642	0.726952	0.668277	0.664009	0.03	-0.014	0.16758	0.107356	0.17843	0.149671	0.23231	0.169588	0.03708	-5.48532	-3.21603	-4.42622	0.200611	0.181698	0.090523
4009.39	3902.09	3973.49	-0.08954	-0.13288	0.09859	0.30418	0.050321	0.18471	-19.0621	-37.1123	-24.2329	0.73928	0.81289	0.674706	0.102	0.066	0.10536	0.10657	0.10535	0.110213	0.189102	0.2108	0.05534	-5.45691	-3.2288	-4.25403	0.17261	0.215992	0.151327
4001.88	3899.42	3966.91	-0.09716	-0.07375	0.035481	0.27541	0.056239	0.22816	-19.3944	-37.7669	-24.4177	0.68782	0.89442	0.674513	0.144	-0.06	0.051053	0.109439	0.17244	0.18281	0.16309	0.194539	0.123997	-5.39085	-3.14483	-4.34417	0.1367	0.119511	0.13009
3994.33	3898.12	3963.56	-0.13833	-0.12002	0.13849	0.328078	0.04628	0.28429	-18.9885	-37.6688	-24.6571	0.799867	0.819833	0.636989	0.093	0.023	0.114101	0.011522	0.168068	0.111213	0.255336	0.204354	0.049538	-5.53251	-3.20227	-4.34619	0.211132	0.194269	0.129689
3999.35	3901.93	3974.47	-0.02863	-0.20867	0.058659	0.283034	0.145933	0.269251	-19.3642	-38.0912	-24.9485	0.84202	0.848108	0.61094	0.157	0.026	-0.00657	0.086288	0.13044	0.043056	0.168321	0.137399	0.19124	-5.43776	-3.15447	-4.50718	0.207258	0.106576	0.230523
3996.06	3896.29	3965.81	-0.0545	-0.11236	0.05553	0.237194	0.07116	0.241634	-19.6893	-38.0994	-25.2613	0.8192	0.937899	0.63915	0.145	0.098	0.1213	0.0536	0.122254	0.12972	0.153557	0.175387	0.094438	-5.52615	-3.23671	-4.50173	0.206666	0.10308	0.11981
3996.89	3893.03	3957.2	-0.00406	-0.08785	0.062832	0.261939	0.06346	0.243669	-19.4862	-38.7313	-25.0269	0.87847	0.847773	0.682567	0.217	0.065	0.095049	0.09835	0.025077	0.175726	0.103581	0.16753	0.082908	-5.64978	-3.17786	-4.53615	0.05356	0.12477	0.118277
3999.41	3889.6	3972.05	4e-05	-0.11872	0.06283	0.223997	0.10704	0.21773	-19.196	-38.7331	-25.1331	0.858569	0.850428	0.63997	0.072	0.105	0.101258	0.065472	0.11945	0.083803	0.19102	0.161711	0.12751	-5.5265	-3.35946	-4.48991	0.209189	0.19947	0.050006
3997.56	3897.28	3965.3	-0.09378	-0.21563	0.110261	0.26172	0.13149	0.194869	-19.5457	-38.6686	-25.3697	0.8094	0.94009	0.762872	0.126	0.078	0.116134	0.15828	0.13738	0.145009	0.28516	0.210908	0.128582	-5.58714	-3.30911	-4.45672	0.16747	0.025198	0.105371
3991.76	3891.3	3961.88	-0.15621	-0.11489	0.06548	0.190958	0.03446	0.21719	-19.8174	-38.5962	-25.2462	0.837098	0.859169	0.804937	0.185	0.125	0.183266	0.10419	0.159907	0.1091	0.158364	0.169211	0.09002	-5.66047	-3.20688	-4.57231	0.152429	0.127316	0.195389
3990.48	3876.16	3958.86	-0.06923	-0.20302	0.104094	0.223596	0.14079	0.131639	-19.8497	-38.4815	-25.4409	0.913988	0.80777	0.80142	0.102	0.086	0.06334	0.096429	0.12449	0.082478	0.200194	0.092221	0.215458	-5.58553	-3.21315	-4.74673	0.137553	0.16308	0.169689
3998.45	3897.95	3965.68	-0.15081	-0.1425	0.09525	0.30816	0.114619	0.290233	-20.2311	-38.8887	-25.5774	0.77185	0.839081	0.727483	0.03	0.05	0.147859	0.142289	0.132004	0.10759	0.26833	0.27287	0.07097	-5.57542	-3.33745	-4.49498	0.086623	0.117446	0.15432
3992.89	3886.68	3961.79	-0.08845	-0.08117	0.129261	0.226427	0.08972	0.18944	-20.2407	-38.9058	-25.3395	0.870871	0.927554	0.786677	0.158	-0.01	0.01721	0.034563	0.095029	0.17647	0.161327	0.173333	0.04433	-5.68956	-3.2757	-4.35602	0.11375	0.10578	0.201063
3993.02	3874.39	3961.49	-0.07071	-0.16899	0.1437	0.21998	0.15651	0.233653	-20.208	-39.1341	-25.6117	0.866358	0.871683	0.780901	0.156	0.01	0.105204	0.19491	0.078541	0.05394	0.213314	0.2718	0.116024	-5.92631	-3.24715	-4.66576	0.18658	0.154031	0.13448
3982.63	3883.64	3955.93	-0.00995	-0.11104	-0.009787	0.229938	0.070057	0.21831	-20.0926	-39.2087	-25.9048	0.837724	0.930677	0.909962	0.146	0.115	0.119029	0.107497	0.17129	0.178932	0.14951	0.220251	0.18343	-5.6956	-3.358	-4.65983	0.22403	0.128328	0.145221
3980.05	3878.59	3950.98	-0.09188	-0.08177	0.154767	0.23218	0.140238	0.12805	-20.0693	-39.1323	-26.0429	0.90316	0.99527	0.844808	0.183	0.074	0.06159	0.080572	0.164709	0.185192	0.124207	0.21198	0.08037	-5.61473	-3.28911	-4.54277	0.162703	0.140191	0.07451
3987.13	3883.72	3962.54	-0.12774	-0.19182	0.045508	0.252028	0.018947	0.187134	-19.8402	-39.6972	-25.6839	0.889159	0.956513	0.712422	0.093	-0.004	0.13229	0.086611	0.12714	0.05432	0.167842	0.139229	0.0929	-5.83152	-3.30583	-4.54802	0.17348	0.209467	0.098187
3984.62	3873.75	3953.3	-0.12442	-0.12981	0.156297	0.2907	0.061348	0.201962	-19.9702	-39.8509	-26.2996	0.934679	0.98571	0.882714	0.146	0.033	0.142141	0.205331	0.22055	0.0775	0.079998	0.119031	0.08238	-5.77039	-3.23301	-4.63923	0.15085	0.128681	0.19418
3986.89	3878.92	3956.53	-0.14228	-0.16696	0.193861	0.265154	0.11525	0.23776	-20.3343	-40.444	-26.034	0.86222	0.982601	0.812259	0.182	0.025	0.14931	0.035076	0.08655	0.050814	0.177951	0.130622	0.156873	-5.78445	-3.39706	-4.68431	0.139182	0.17923	0.10641
3983.68	3866.39	3946.84	-0.14618	-0.15812	0.163479	0.40101	0.01109	0.216342	-20.394	-39.8429	-25.9545	0.876037	1.1298	0.85132	0.139	-0.044	0.101087	0.069779	0.13217	0.042961	0.193529	0.1626	0.212073	-5.78065	-3.6049	-4.63339	0.128029	0.139967	0.141056
3980.84	3882.64	3958.93	-0.11421	-0.12886	0.139886	0.246433	0.098226	0.258071	-20.4348	-40.1315	-26.7299	0.950491	0.999694	0.80057	0.075	0.097	0.11718	0.11031	0.080036	0.154841	0.308709	0.196589	0.119289	-5.82306	-3.2488	-4.69586	0.126927	0.132432	0.21974
3990.08	3877.94	3957.9	-0.09615	-0.13535	0.129281	0.319493	0.089274	0.25907	-20.8133	-40.1608	-26.4998	0.906951	1.04551	0.798676	0.109	0.052	0.105596	0.165341	0.13238	0.123943	0.13074	0.188843	0.066219	-6.07987	-3.43184	-4.68766	0.17938	0.104634	0.255171
3986.37	3867.39	3951.49	-0.04203	-0.17002	0.028681	0.185751	0.12404	0.17067	-20.8967	-41.0338	-26.5992	1.11018	0.970097	0.814484	0.056	0.091	0.152522	0.085543	0.127844	0.155207	0.246631	0.193714	0.151984	-5.74905	-3.52144	-4.66317	0.218117	0.15675	0.09604
3979.86	3865.51	3943.86	-0.16507	-0.09623	0.07824	0.26379	0.1213	0.18882	-20.9639	-40.7742	-26.2826	0.962691	1.06362	0.90236	0.118	0.087	0.072001	0.177514	0.086238	0.09661	0.182272	0.17458	0.124481	-5.88497	-3.53001	-4.68225	0.14458	0.158114	0.174441

## Sheet: FX cofactor dependence
			Activation of Coagulation Factor X (FX) in the Presence/Absence of Ca2+ and Phospholipid (PPL)
		Data are presented as [venom + substrate + zymogen] - [venom + substrate] i.e. the difference between the amount of substrate cleaved by the venom-activated zymogen compared to a zymogen-devoid control.
	C. culminatus N (Tlaltizapan, Morelos) Normal Rep 1	C. culminatus N (Tlaltizapan, Morelos) Normal Rep 2	C. culminatus N (Tlaltizapan, Morelos) Normal Rep 3	C. culminatus N (Tlaltizapan, Morelos) No PPL Rep 1	C. culminatus N (Tlaltizapan, Morelos) No PPL Rep 2	C. culminatus N (Tlaltizapan, Morelos) No PPL Rep 3	C. culminatus N (Tlaltizapan, Morelos), No Ca2+ Rep 1	C. culminatus N (Tlaltizapan, Morelos), No Ca2+ Rep 2	C. culminatus N (Tlaltizapan, Morelos), No Ca2+ Rep 3
	-0.07628	-0.55978	-0.221177	0.082328	-0.14267	-0.01806	-0.09636	-0.29641	-0.3257
	-0.0084	-0.23926	-0.130449	0.21025	-0.10257	0.066264	-0.0527	-0.02846	-0.02561
	-0.16089	-0.18024	-0.13275	0.173471	0.03041	0.035216	-0.09558	-0.12469	0.091899
	-0.06048	-0.16666	-0.02361	0.06453	-0.02303	0.04945	0.13864	0.000732	0.04924
	-0.13894	-0.10676	-0.097761	0.181558	0.030367	0.108601	0.0242	-0.02614	0.01334
	-0.03872	-0.31618	-0.02579	0.11556	-0.0329	0.19016	0.047589	-0.05489	0.082523
	-0.05659	-0.24221	-0.093992	0.103428	0.070797	0.05996	-0.00032	-0.05121	0.10672
	-0.12439	-0.25586	-0.128666	0.08296	-0.09466	-0.02727	0.016611	-0.04466	-0.10683
	-0.09455	-0.11651	-0.171809	0.14856	0.08808	0.089028	0.003868	0.0246	0.038328
	-0.01437	-0.18846	-0.11571	0.08582	-0.10288	0.13741	-0.00452	-0.02845	-0.02872
	-0.11249	-0.14109	-0.018871	0.06978	0.08762	0.11593	0.020594	-0.06368	-0.05871
	-0.09306	-0.13688	-0.04156	0.025373	0.075853	0.014341	-0.02665	-0.0723	-0.00439
	-0.06623	-0.231	-0.08902	0.15936	0.05094	0.01708	0.036722	0.06459	0.14893
	0.00774	-0.08281	-0.0461	0.068347	-0.02656	0.06406	-0.00533	-0.09993	-0.03266
	-0.1101	-0.18645	-0.07766	0.08043	-0.00696	-0.027	0.10238	-0.09708	0.10314
	-0.04593	-0.09194	-0.009428	0.18192	0.004059	-0.02854	0.01725	-0.09945	0.154089
	-0.02322	-0.17332	0.059269	0.054992	0.06662	0.144916	0.031606	-0.04503	0.12666
	0.01553	0.00801	0.067671	0.062518	0.047671	0.07538	-0.00193	0.036706	0.009309
	0.038903	-0.06791	0.00533	0.114636	0.0542	0.113912	0.023423	-0.02118	0.121861
	-0.00345	-0.03267	0.0147	0.122579	0.041157	0.020348	-0.05755	-0.01769	0.100027
	0.091034	-0.0815	0.08928	0.18136	0.121628	0.12188	0.032794	-0.04439	-0.02609
	0.06765	0.00396	0.03567	0.160728	0.08717	0.04905	0.013057	-0.006	-0.06361
	-0.0705	0.11477	0.05047	0.169217	0.100587	0.09253	0.060418	-0.00983	0.0076
	0.09337	0.204779	0.04904	0.12844	-0.02641	0.09703	0.028966	-0.05793	0.089629
	0.008423	-0.0357	0.074006	0.2111	0.056217	0.1073	0.12358	0.04054	-0.01586
	0.108493	0.055561	0.089152	0.163507	-0.06501	0.0926	-0.02372	-0.0834	0.0182
	0.08414	0.118233	0.08719	0.103414	0.045531	0.01519	0.053699	0.11295	0.177676
	0.105046	0.03702	0.1116	0.067592	0.012772	0.129511	0.116374	-0.05167	0.00964
	0.15311	0.116	0.269719	0.169107	0.101773	0.08756	0.07349	0.07563	0.1268
	0.225107	0.089401	0.15451	0.13043	0.097489	0.16371	0.10728	0.03532	0.028089
	0.301769	0.179206	0.195833	0.2224	0.16472	0.152509	0.00013	-0.02901	-0.003
	0.101326	0.263068	0.31092	0.16328	0.102488	0.12874	0.163831	0.125409	0.07859
	0.26796	0.21552	0.25213	0.091471	0.049	0.06947	0.118903	0.007244	0.013428
	0.357687	0.247008	0.32283	0.17048	0.07445	0.0569	0.101972	0.06829	0.11773
	0.30841	0.390043	0.18372	0.13448	0.07311	0.07745	0.08524	0.042166	0.101801
	0.381969	0.36912	0.197562	0.010534	-0.01098	0.081727	0.07034	0.109903	0.035483
	0.391798	0.39538	0.257441	0.09705	0.02013	0.092074	0.166462	0.059021	0.14516
	0.370303	0.42895	0.39432	0.01893	0.060356	-0.09409	0.168577	0.16242	0.165999
	0.46975	0.362738	0.32056	0.16435	0.05622	0.015738	0.06253	0.124068	0.07323
	0.53373	0.415383	0.33651	0.09268	0.159741	0.006738	-0.03257	0.126446	0.122283
	0.59724	0.42254	0.50013	-0.04019	-0.00316	-0.0341	0.1057	-0.01817	0.082119
	0.571852	0.32687	0.345527	0.125977	0.023948	-0.09223	0.023462	-0.02293	0.11784
	0.586974	0.67487	0.489262	0.16243	0.022491	0.033206	0.016701	0.062	0.139688
	0.580814	0.658279	0.556359	0.191136	0.01022	-0.0229	0.09959	0.060412	0.039106
	0.55861	0.596736	0.56658	0.09972	0.03667	-0.10898	0.06702	0.10613	0.026463
	0.59393	0.730349	0.644537	0.03269	0.105068	-0.11914	0.084021	0.04971	0.132431
	0.66264	0.80563	0.78369	0.095339	0.049061	-0.06431	0.258842	0.056147	0.048456
	0.822622	0.711347	0.721217	0.029156	-0.05424	-0.16837	0.10075	0.00495	0.09205
	0.830494	0.884512	0.773963	0.0402	-0.00327	-0.0811	0.40051	0.112183	0.164491
	0.787197	0.926203	0.793653	0.037002	-0.11009	-0.20018	0.31204	0.09786	0.11709
	1.01174	0.922453	0.873767	0.10715	-0.01022	-0.08934	0.36752	0.069	0.11251
	1.11187	0.97336	0.866906	-0.03287	0.030618	-0.27258	0.327276	0.04417	0.072721
	1.09618	1.02631	0.958173	0.06368	-0.09025	-0.18187	0.266251	0.038529	0.164166
	1.07897	1.11444	0.958342	0.022516	-0.05601	-0.18418	0.24542	0.035788	0.14498
	1.26175	1.21565	0.980303	-0.07942	0.030857	-0.25849	0.25202	0.106909	0.172838
	1.23019	1.1757	1.17458	0.07164	-0.11997	-0.12989	0.210859	0.082111	0.154568
	1.3099	1.36177	1.19871	0.05847	-0.06456	-0.34521	0.35885	0.12993	0.17794
	1.33337	1.4422	1.37515	-0.04554	-0.08073	-0.22207	0.349881	0.066514	0.145308
	1.56858	1.50746	1.30402	-0.01224	-0.04094	-0.24972	0.370403	0.100536	0.167109
	1.45207	1.6064	1.4976	0.06948	0.0409	-0.27268	0.35636	0.03962	0.174607
	1.62899	1.58087	1.42205	0.055748	-0.07764	-0.33029	0.41462	0.0256	0.160579
	1.69853	1.67043	1.56861	-0.04407	-0.03714	-0.31449	0.31596	0.15074	0.01132
	1.55705	1.82561	1.50665	0.044116	-0.03516	-0.26259	0.364777	0.18873	0.20654
	1.70609	1.9204	1.68591	0.14573	-0.03977	-0.35916	0.47063	-0.02672	0.247271
	1.77388	1.79699	1.69749	0.12807	0.00664	-0.39055	0.35672	0.149239	0.10091
	1.86743	1.8434	1.77059	0.00613	0.020413	-0.40055	0.37509	0.20851	0.0923
	1.94515	2.03113	1.78489	-0.00359	0.067284	-0.53308	0.378358	0.185887	0.165912
	2.06707	2.31739	2.07647	0.20278	-0.05912	-0.38511	0.2997	0.087863	0.18275
	2.01887	2.22741	1.95328	0.21197	-0.03648	-0.29082	0.290163	-0.00197	0.166507
	2.40254	2.33382	2.03922	0.27889	0.061569	-0.31712	0.295913	0.103459	0.169412
	2.20824	2.58093	2.08393	0.211816	0.091009	-0.31351	0.337509	0.091989	0.18179
	2.31222	2.34997	2.22678	0.23634	-0.01865	-0.3388	0.48221	0.148182	0.188919
	2.4833	2.4677	2.48338	0.28665	0.12201	-0.25052	0.410756	-0.25576	0.051297
	2.81587	2.69703	2.33971	0.18346	-0.16561	-0.35431	0.355	0.158959	0.20315
	2.76648	2.68963	2.51565	0.17308	0.164741	-0.39919	0.487066	0.20751	0.157512
	2.84463	2.83064	2.8162	0.277549	0.110774	-0.38846	0.418182	-0.4909	0.18481
	2.9595	2.92483	2.67665	0.251929	-0.12604	-0.4546	0.31531	0.170213	0.231453
	3.0345	3.06186	2.9278	0.286233	-0.03726	-0.22623	0.401721	-0.44136	0.145798
	3.11809	3.24313	3.08542	0.201548	-0.0168	-0.21681	0.281213	0.241684	0.111449
	3.24027	3.31681	3.26729	0.321287	-0.02258	-0.29153	0.465693	0.123587	0.348221
	3.34974	3.33574	3.17361	0.340752	0.03395	-0.2443	0.374081	0.16721	0.106267
	3.29714	3.57563	3.49625	0.29236	0.09252	-0.22762	0.483711	-0.43621	0.230918
	3.46325	3.78241	3.5458	0.16674	0.057073	-0.20976	0.423623	-0.86033	0.2334
	3.86196	3.93559	3.57133	0.276987	-0.17074	-0.18038	0.424853	-0.3912	0.25532
	3.92628	3.98577	3.63832	0.304762	-0.03368	-0.14881	0.418064	-1.13104	0.250292
	3.99437	3.88222	3.82184	0.219379	0.03846	-0.26757	0.499351	-0.79509	0.33913
	4.13168	4.24982	3.86125	0.273729	0.09521	-0.02326	0.37866	0.107088	0.09379
	4.24778	4.36701	4.03848	0.28915	-0.09847	0.014868	0.410587	-0.51289	0.157074
	4.46714	4.40049	4.04126	0.27079	0.078729	-0.25041	0.38153	-0.33276	0.181929
	4.47534	4.47605	4.33533	0.36482	-0.1076	-0.10325	0.436127	0.32292	0.21855
	4.73626	4.51265	4.61193	0.130101	0.12984	-0.07927	0.370919	0.19155	0.20996
	4.86011	4.90059	4.67056	0.07758	0.122562	-0.14253	0.450632	0.21464	0.195494
	4.8446	4.98163	4.82301	0.202176	-0.00875	-0.28059	0.358359	-0.31476	0.224821
	5.09706	5.06019	4.73704	0.291306	-0.05995	-0.08821	0.406402	-0.33445	0.32253
	5.19501	5.1232	4.88774	0.127987	0.14049	-0.13377	0.361606	-0.28054	0.30208
	5.24179	5.51912	5.24296	0.122491	0.08387	-0.10575	0.366462	-0.33387	0.226296
	5.52386	5.46464	5.3669	0.04982	-0.19928	-0.34143	0.42678	0.224712	0.322616
	5.78308	5.57803	5.48781	-0.06283	0.11555	-0.08901	0.470359	0.185006	0.266482
	5.88909	5.94637	5.67456	-0.01322	0.122533	-0.11059	0.595404	0.29193	0.2917
	6.00904	5.93302	5.64996	0.02063	0.089551	0.010966	0.54281	0.272354	0.191972
	6.00582	6.2392	5.99799	-0.03756	0.13647	0.05762	0.354009	0.213251	0.313312
	5.99697	6.20115	6.0496	0.09	0.088913	-0.13411	0.4069	0.31509	0.36808
	6.39189	6.43775	6.35892	-0.18011	0.14991	-0.17242	0.406782	0.03678	0.309389
	6.50154	6.69104	6.41977	0.101169	0.058016	0.10464	0.451192	0.345456	0.313267
	6.83825	6.70688	6.57619	0.024788	0.217178	-0.09035	0.43438	0.142857	0.211922
	6.6805	7.03565	6.62157	-0.07134	0.246119	-0.08209	0.45507	-0.26198	0.419623
	7.03129	7.19671	6.98993	-0.15393	0.203686	0.002029	0.407368	0.047212	0.378229
	7.30892	7.37762	7.16773	-0.23171	0.43192	-0.05934	0.46531	0.125629	0.459177
	7.1611	7.68256	7.24393	0.14836	0.32187	-0.01796	0.549997	0.350661	0.353706
	7.62393	7.57225	7.33784	-0.10325	0.320274	-0.14573	0.508897	0.23915	0.424844
	7.75648	7.79372	7.61601	-0.19677	0.330477	0.003629	0.44221	0.420904	0.360969
	8.1404	7.91232	7.89591	-0.08129	0.306192	-0.10263	0.50127	0.257307	0.400438
	8.18504	8.17898	7.75865	-0.01853	0.475459	-0.02248	0.533289	0.286131	0.429542
	8.28977	8.424	8.16692	-0.06962	0.30978	0.01169	0.488736	0.377522	0.3649
	8.53574	8.54385	8.42716	0.01768	0.512278	0.073544	0.555921	0.4655	0.402587
	8.76517	8.76106	8.43659	0.253941	0.622953	-0.04999	0.50439	0.385851	0.32341
	8.89046	8.86561	8.77782	0.224696	0.74715	0.010601	0.59189	0.30967	0.431162
	9.02682	9.03458	9.0072	0.182591	0.683708	0.01887	0.516506	0.285959	0.394969
	9.39294	9.53606	9.10682	0.21465	0.666482	-0.16782	0.5402	0.28353	0.35382
	9.39881	9.53969	9.07404	0.220753	0.76432	0.109783	0.604411	0.34483	0.41447
	9.55683	9.79445	9.36695	0.370347	0.69877	0.02323	0.579592	0.355372	0.38042
	9.94013	9.88232	9.66647	0.551598	0.60714	-0.04659	0.68914	0.41331	0.40087
	10.0129	10.1009	9.80146	0.52252	0.95399	0.026241	0.53452	0.429359	0.48663
	10.4634	10.5788	10.2287	0.570322	0.948529	-0.0395	0.590718	0.38784	0.383437
	10.3778	10.4585	10.253	0.548919	0.8297	0.00505	0.68019	0.36289	0.494664
	10.4967	10.6135	10.6017	0.731488	1.00514	0.044421	0.6751	0.38819	0.57065
	10.9913	11.0773	10.6003	0.728621	0.853967	0.153876	0.61232	0.37086	0.319759
	11.4199	11.0931	10.9885	0.60023	0.75095	0.019728	0.680422	0.495384	0.39805
	11.4815	11.5015	11.3809	0.80169	0.832268	0.19398	0.67551	0.613967	0.484079
	11.3615	11.5571	11.4818	0.91302	1.18236	-0.01051	0.69479	0.465637	0.58254
	11.9207	11.8536	11.6254	0.89945	1.00134	0.436928	0.65425	0.600418	0.547518
	11.9935	12.2743	11.8648	1.15597	1.14764	-0.028	0.801058	0.529977	0.475338
	12.3123	12.45	12.1292	1.14234	0.899336	0.0116	0.73945	0.503739	0.632443
	12.6284	12.7589	12.4787	1.0309	1.40632	-0.012	0.71805	0.685571	0.48112
	12.6233	12.9583	12.6115	1.39778	1.19547	0.35469	0.644999	0.518423	0.449804
	13.0088	12.9582	12.8807	1.42642	1.34502	0.08184	0.65063	0.604497	0.46131
	13.1401	13.3727	13.2286	1.52155	1.3484	-0.01221	0.68931	0.46996	0.52708
	13.3743	13.5565	13.2387	1.49627	1.17071	0.24336	0.717931	0.562769	0.53355
	13.4791	13.6653	13.508	1.50274	1.1215	0.23953	0.73894	0.61061	0.521519
	13.8328	14.006	13.6427	1.51611	1.35043	0.2078	0.640164	0.641658	0.521412
	14.179	14.3315	14.0036	1.47802	1.3775	0.18841	0.66348	0.69707	0.587747
	14.5772	14.598	14.3829	1.61517	1.38081	0.14134	0.732918	0.72194	0.4334
	15.0245	14.8191	14.6708	1.59399	1.52129	0.4396	0.731212	0.803778	0.66842
	15.1482	15.1561	14.7356	1.69602	1.6307	0.3954	0.70245	0.668586	0.51362
	15.066	15.0701	15.0744	1.6771	1.86978	0.42618	0.76238	0.63839	0.728132
	15.3908	15.4096	15.346	1.84221	1.8579	0.54201	0.783007	0.708556	0.57378
	15.7406	15.7454	15.9391	1.96	1.92424	0.52039	0.814737	0.61046	0.550267
	16.0444	16.135	16.1395	1.82994	1.93481	0.81268	0.756923	0.720524	0.5637
	16.5006	16.4941	16.0972	1.9038	2.02896	0.7309	0.8381	0.602083	0.59376
	16.577	16.4114	16.5732	1.97107	2.1298	0.84444	0.836686	0.613172	0.540254
	16.9117	16.9978	16.6865	1.93362	2.1907	0.6436	0.909484	0.631636	0.604882
	16.8592	17.1999	16.8138	2.1854	2.48503	0.88662	0.8291	0.742158	0.602772
	17.1447	17.3816	16.8874	2.204	2.315	0.87941	0.81807	0.615638	0.55431
	17.5532	18.0909	17.6366	2.41533	2.56118	1.09753	0.67575	0.879129	0.711843
	17.9055	17.9529	17.7628	2.32787	2.48483	0.84997	0.748406	0.71201	0.76922
	18.2097	18.0991	17.8962	2.62637	2.31593	1.05368	0.747137	0.669808	0.65583
	18.4343	18.5261	18.6553	2.93811	2.6394	0.78054	0.781284	0.796256	0.709124
	18.8458	18.8656	18.5961	3.07154	2.42381	1.0925	0.83695	0.839372	0.75258
	19.034	18.9715	19.063	2.94711	2.5851	1.17539	0.741424	0.674571	0.566893
	19.463	19.431	19.1994	3.03036	2.68083	1.03197	0.965556	0.695274	0.78588
	19.9901	19.8815	19.4166	3.1868	2.32902	1.0642	0.84423	0.71058	0.740328
	19.666	19.8453	19.8307	3.36394	2.50968	1.17224	0.704419	0.67775	0.68972
	20.1543	20.0951	20.3021	3.35479	2.99772	1.13882	0.75885	0.729464	0.66367
	20.4505	20.6353	20.3854	3.46652	2.63492	1.21302	0.783612	0.920986	0.893157
	20.8037	20.8761	20.9294	3.6245	2.65444	1.35652	0.860258	0.930484	0.59902
	21.0495	21.2758	21.1577	3.50144	2.97956	1.37	0.84363	0.86868	0.687594
	21.5108	21.5294	21.3574	3.51529	2.84874	1.49979	0.885627	0.801123	0.72768
	21.7631	22.0778	22.0974	3.56528	2.94801	1.429	0.889274	0.810468	0.776917
	21.9862	22.453	22.1095	3.79861	2.8174	1.4961	0.850979	0.865607	0.60855
	22.4632	22.3311	22.3326	3.61767	2.90989	1.43518	0.81408	0.92175	0.72639
	22.6608	22.8439	22.62	3.77984	3.1702	1.7308	0.92083	0.944178	0.685698
	23.2217	22.9021	22.9123	3.80116	3.1554	1.46017	0.80414	0.839	0.810972
	23.5751	23.2284	23.4432	3.72178	3.36424	1.4289	0.913217	0.90128	0.729546
	23.8918	23.6494	23.7899	3.98212	3.23102	1.68204	0.958502	0.7941	0.728448
	24.1206	24.2412	23.8613	3.92883	3.29111	1.72282	0.89015	1.00412	0.882101
	24.3938	24.3781	25.1776	3.94414	3.27904	1.72192	0.925869	0.943602	0.756152
	24.6578	24.556	24.7747	4.05287	3.38379	1.5815	0.96212	0.901377	0.84533
	25.1329	25.2335	25.1478	4.21239	3.4117	1.73117	0.895642	0.894433	0.789491
	25.476	25.2457	25.3864	4.27987	3.39687	1.83594	1.05651	1.10345	0.912759
	25.7802	25.7495	25.4854	4.16528	3.62716	1.76412	1.00914	0.98387	0.814843
	26.1665	25.7637	26.7015	4.37927	3.40743	1.9408	0.813742	0.958177	0.764552
	26.4054	26.2529	26.5162	4.05962	3.67909	1.6939	1.05537	0.882226	0.85921
	26.696	27.1836	26.7462	4.44937	3.40971	1.74532	1.10033	0.831842	0.83671
	27.1545	27.3805	27.3422	4.161	3.58619	2.1192	1.0094	0.995011	0.79784
	27.3861	27.3614	27.4501	4.29242	3.39328	2.0845	0.87258	1.07544	0.745972
	27.7738	27.9203	28.8029	4.3738	3.8051	1.99852	0.994002	1.01804	0.77153
	27.9896	28.2193	28.1874	4.4905	4.1025	2.21133	1.12108	0.9552	0.85859
	28.6358	28.582	28.3766	4.62623	3.85814	2.494	1.04556	1.15736	0.862548
	28.8582	29.1631	28.8044	4.33141	4.03462	2.229	0.90914	1.08749	0.81274
	29.0281	29.027	29.3995	4.39107	3.8597	2.24852	0.97606	0.973634	0.885317
	29.6226	29.8599	30.8284	4.3714	3.44229	2.23051	1.09622	0.905991	0.894219
	29.9246	29.8111	30.0971	4.5986	3.68737	2.334	0.969096	1.18769	1.04483
	30.2728	30.6827	30.5598	4.7504	3.8527	2.34878	1.07051	1.0506	0.798741
	30.814	31.3135	30.8762	4.52501	3.83528	2.33137	1.06354	1.12882	1.00794
	31.3534	31.5764	31.1337	4.55439	3.8843	2.72851	1.14245	1.04051	0.91014
	31.8521	31.581	31.5101	4.91994	4.0848	2.5664	1.12701	1.03124	0.861081
	31.7917	31.7254	31.7898	4.8439	4.06007	2.4901	1.10223	1.0458	0.756033
	32.6277	32.4235	32.4996	4.81509	4.2879	2.6338	0.995537	1.17682	1.19978
	32.9842	33.4203	33.3036	4.9146	4.338	2.65033	1.09879	1.12833	0.87589
	33.0007	33.1695	33.2706	4.83019	3.9393	2.53392	1.0285	1.32284	0.9294
	33.4407	33.5842	35.2093	4.71826	4.24873	2.46242	1.01182	1.15321	1.00058
	33.3665	33.9	33.7029	4.91499	4.6736	2.87206	1.18452	1.20365	1.02471
	34.4015	33.8986	34.3821	4.7527	4.0555	2.86179	1.16579	1.19628	1.04351
	34.3208	35.2992	34.6093	4.77339	4.16429	3.0728	1.15306	1.22757	0.965189
	34.787	35.3298	35.2464	4.9902	4.2778	3.01952	1.17762	1.10943	0.917777
	35.1247	35.819	35.6573	5.18379	4.41597	2.8672	1.14716	1.12161	0.968383
	35.858	35.5862	35.5556	4.912	4.50656	2.8179	1.16713	1.22719	0.99028
	36.3961	36.2811	36.5396	5.1694	4.52521	2.8345	1.18752	1.26173	0.996868
	36.7281	37.4518	37.152	5.10229	4.58291	2.9363	1.3902	1.17981	0.99233
	36.8048	37.176	37.0418	5.10583	4.69237	3.0474	1.25906	1.29769	1.12722
	37.3726	37.6453	38.4323	5.06207	4.6182	3.0064	1.32214	1.15501	1.0107
	38.0621	37.8268	38.3514	5.3414	4.54757	3.1571	1.17791	1.25161	1.05946
	38.3516	38.7203	38.4421	5.37404	4.573	3.05638	1.29589	1.36827	1.10614
	38.975	39.4663	38.7758	5.2464	4.73623	3.21186	1.22561	1.35264	1.01714
	39.1744	39.3659	39.6714	5.20556	4.63747	3.3928	1.34343	1.29821	1.04142
	39.3147	39.799	40.0007	5.39741	4.4853	3.53758	1.36713	1.36195	1.13653
	39.6818	40.0669	40.3159	5.6255	4.6901	3.3909	1.16196	1.25285	1.18848
	40.1025	40.4325	41.0331	5.5543	4.85222	3.2852	1.32082	1.27534	1.00844
	40.9719	40.6345	41.6637	5.85228	4.57309	3.7029	1.34483	1.30787	0.986783
	40.9086	41.3167	41.3468	5.36309	4.50868	3.5139	1.33679	1.40926	1.12938
	41.3211	41.7109	43.6988	5.54602	5.04273	3.62602	1.29604	1.27044	1.27786
	42.1544	42.231	42.8465	5.64413	4.91128	3.787	1.38308	1.52705	1.18124
	42.1885	42.4852	42.932	5.75776	5.0099	3.9941	1.24074	1.355	1.13315
	42.7433	43.5053	43.386	5.6573	4.8053	3.74826	1.38995	1.46435	1.19661
	43.8806	43.4308	44.0905	5.4028	4.98138	3.8642	1.32973	1.42703	1.15532
	44.2353	44.158	46.2702	5.31576	4.97198	4.0397	1.33605	1.42211	1.29533
	44.3962	44.5047	44.6925	5.83959	4.98957	3.87182	1.39186	1.51895	1.30751
	44.6937	45.0325	45.3719	5.56312	4.70046	4.2008	1.3486	1.50277	1.1522
	45.1648	46.1209	45.5702	5.68367	4.97753	4.21911	1.24439	1.58962	1.35805
	45.4346	45.7281	46.2711	5.69752	5.16791	4.2381	1.38975	1.45152	1.22792
	45.7375	46.2948	48.6438	6.01411	4.98531	4.14442	1.43653	1.48506	1.17694
	46.4505	47.0179	47.2905	5.7388	4.99717	4.38804	1.32904	1.54328	1.14556
	46.711	47.1589	47.6473	5.7109	5.31453	4.4761	1.32021	1.64406	1.20539
	47.2501	47.7406	48.3086	6.0416	5.0413	4.4347	1.43009	1.52152	1.25719
	48.1909	48.1822	48.2692	5.896	5.06101	4.3517	1.53302	1.55592	1.32328
	48.678	48.9047	51.3261	6.40246	5.15377	4.5285	1.52568	1.62445	1.26295
	48.7031	49.1368	49.8928	6.32957	4.9921	4.44713	1.42824	1.51528	1.35983
	49.4028	50.0718	49.7264	6.1363	5.18814	4.62239	1.55155	1.66644	1.18475
	50.0621	51.3244	50.8175	5.95063	5.0549	4.3256	1.53815	1.46267	1.35705
	49.8351	50.6122	51.332	5.8735	5.0702	4.6417	1.59134	1.54535	1.35149
	50.4145	50.7823	51.7003	6.0863	5.07333	4.42579	1.66943	1.63383	1.35697
	51.5405	51.5724	52.2803	6.0545	4.8943	4.53836	1.61007	1.52467	1.3632
	51.4303	52.2154	52.4776	6.20534	5.14518	5.15729	1.69872	1.66873	1.27234
	52.3244	53.6483	53.2829	6.22931	5.57922	4.9928	1.51471	1.75579	1.2567
	53.0939	52.566	54.1155	6.4164	5.2552	5.1372	1.45409	1.61939	1.26434
	53.149	53.3303	55.9281	6.28748	5.0218	5.20526	1.69389	1.67263	1.30498
	53.6908	54.0775	54.1386	6.17878	5.60088	5.29471	1.61679	1.67403	1.4442
	54.5665	54.4001	54.482	6.33553	5.22318	5.1734	1.67177	1.92077	1.36142
	55.0552	55.0122	55.4579	6.36977	5.53513	5.21672	1.57211	1.74571	1.49989
	55.2402	56.0924	56.1688	6.19856	5.50771	5.09612	1.58365	1.66901	1.47194
	55.7538	56.4113	59.6037	6.84999	5.5468	5.52613	1.72006	1.71904	1.47233
	55.8563	56.5764	56.9162	6.7675	5.3173	5.4324	1.60396	1.82882	1.52606
	56.7755	56.9734	57.4825	6.6213	5.43332	5.29934	1.7051	1.72682	1.58108
	57.3041	57.2632	57.9339	6.39013	5.79061	5.51607	1.60633	1.7116	1.37376
	58.1874	58.2082	58.9309	6.5597	5.59211	5.52561	1.65632	1.77284	1.64291
	57.5709	58.439	62.6078	6.7684	5.58404	5.6558	1.78149	1.88038	1.43275
	58.5604	58.8692	59.4482	6.73564	5.78711	5.83312	1.64861	1.90801	1.43012
	59.3642	59.7762	60.6073	7.02434	5.56052	5.73964	1.66823	1.88942	1.55628
	60.3577	61.0025	61.0219	6.69142	5.5462	5.5883	1.84864	1.85469	1.52261
	60.0066	60.5829	61.2449	6.76833	5.8165	5.94801	1.72313	2.00856	1.55944
	60.9581	61.2561	64.7167	6.8574	5.90798	5.89482	1.76035	1.73758	1.51945
	61.5312	61.7299	62.4788	6.75147	6.15269	5.91474	1.53709	1.78025	1.40294
	61.8555	62.1751	63.2849	6.9469	5.89801	5.8297	1.64553	1.99066	1.46487
	62.7754	64.0023	64.0178	6.9031	6.2265	5.94538	2.01011	1.89769	1.37787
	63.3901	63.1929	63.8106	7.0387	5.99108	5.85164	1.63613	2.0017	1.55742
	63.8266	63.8456	68.1155	7.175	5.97493	6.3031	1.87864	1.88365	1.59976
	64.2444	64.6332	65.1991	7.29971	6.0328	6.3428	1.81821	2.13508	1.74908
	64.7893	64.5183	65.7309	7.02802	5.89929	6.359	1.93088	2.0134	1.59992
	65.4204	65.065	65.7215	7.24978	6.21919	6.24841	1.85957	2.24942	1.51268
	65.9669	66.6494	66.7814	7.26783	6.27653	6.35237	2.01656	2.11938	1.64959
	66.7028	66.5876	67.6713	7.04866	5.92696	6.3277	1.844	1.96208	1.66064
	66.5248	67.439	67.8498	7.22078	6.0884	6.35504	1.82913	2.06959	1.73912
	67.7089	67.3672	68.7165	7.42281	6.14147	6.63614	1.65394	1.90869	1.54818
	68.0871	69.6457	69.0209	7.0157	6.26152	6.55502	2.05043	2.11596	1.64024
	69.0608	68.5142	69.8656	7.15937	6.2058	6.45444	1.80302	2.04917	1.68548
	69.1923	69.484	70.3109	7.3078	6.39489	6.7833	1.98928	2.06513	1.70673
	69.6216	69.6962	70.778	7.68594	6.89761	6.5381	2.02148	1.98736	1.5462
	70.6575	70.5295	71.4054	7.55189	6.18513	7.01104	1.87888	2.00571	1.61367
	70.5062	70.7027	72.4568	7.5164	6.83843	6.9289	1.84904	2.05132	1.65886
	71.88	71.838	72.9314	7.9464	6.3451	6.55107	2.16024	2.31707	1.69499
	72.2774	72.8188	77.2541	7.83139	6.37371	6.5995	2.01501	2.0902	1.74874
	73.2318	72.5401	73.82	7.7759	6.65688	6.86508	1.98327	2.14081	1.59971
	73.4739	73.4021	74.6264	7.68716	6.57542	7.0147	1.95851	2.23371	1.90601
	73.6446	75.0381	74.7548	7.88509	6.5969	7.12571	2.00092	2.51165	1.86708
	74.6035	74.84	76.0669	7.63502	6.56531	7.1066	2.16961	2.3191	1.5843
	74.8674	74.9788	76.2025	7.93188	6.83472	7.25024	2.08071	2.21088	1.6961
	75.6064	75.9235	76.3018	8.14449	6.5925	7.06778	2.12383	2.43963	1.70253
	76.2397	76.6837	77.6302	8.21422	6.7813	7.5199	2.22323	2.38856	1.6818
	76.7389	77.5349	78.1805	7.77767	6.94993	7.30659	2.14527	2.41384	1.85597
	77.1092	77.6418	78.4311	7.6185	6.6432	7.09669	2.20396	2.29619	1.79017
	78.2517	78.0208	82.7949	7.7963	7.0221	7.72937	2.064	2.38429	1.85637
	78.3744	78.7361	79.5212	8.16584	7.219	7.2944	2.20625	2.42124	1.7345
	79.3671	79.2613	80.8753	8.03143	7.264	7.3058	2.21837	2.44592	1.88122
	79.9857	80.039	81.1524	7.84958	6.93079	7.60633	2.207	2.49073	1.86406
	80.121	80.735	82.0318	8.02796	7.45598	7.1896	2.15485	2.29683	2.01297
	80.9602	80.5806	82.5611	7.85784	7.30923	7.6066	2.10047	2.48769	1.78584
	81.4937	81.8388	82.3932	8.20488	7.15002	7.79702	2.16066	2.4646	1.84976
	82.1469	82.1939	83.1266	8.21011	7.0383	7.5674	2.19495	2.37894	1.9
	83.4401	83.6551	83.8869	8.0721	7.22854	7.7811	1.9394	2.34808	1.84123
	82.7859	83.8021	84.9761	8.3513	7.2952	7.6794	2.47809	2.37993	2.05512
